# Supplementary material for: The secreted protein SPARCL1 suppresses tumor progression in papillary thyroid carcinoma via SLC3A2-mediated ferroptosis
Source: Endocr Relat Cancer. 2026 Jun 8;33(6):e260018. doi: 10.1530/ERC-26-0018 (PMC13250643; doi:10.1530/ERC-26-0018)
Supplement: Supplementary file 2 [file supplementary_materials.xlsx]

## Sheet: Gene expression matrix
gene_name	NC_1	NC_2	NC_3	SPARCL1_1	SPARCL1_2	SPARCL1_3
TSPAN6	8.42	7.89	8.51	8.21	8.65	8.77
TNMD	0	0	0	0.09	0	0.21
DPM1	12.61	12.15	12.02	12.82	11.88	12.92
SCYL3	1.02	1.01	0.99	1.07	1.04	0.81
C1orf112	3.43	3.31	3.42	2.94	3.38	3.21
FGR	0	0	0	0	0	0.03
CFH	0.06	0.11	0.07	0.07	0.08	0.09
FUCA2	43.73	42.18	43.36	47.04	46.6	44.44
GCLC	3.08	3.21	3.19	3.69	3.97	3.95
NFYA	8.64	8.64	8.17	8.14	7.6	8.28
STPG1	1.04	1.11	0.84	1.06	1.24	1.12
NIPAL3	3.09	3.2	3.34	4.39	4.65	4.39
LAS1L	7.38	7.96	8.1	7.73	7.78	7.81
ENPP4	3.34	3.75	3.55	3.93	4.33	4.06
SEMA3F	8.28	7.31	8.3	5.53	6.59	5.71
CFTR	0.01	0.06	0.03	0.04	0.01	0.02
ANKIB1	10.93	9.8	11.02	9.38	9.4	10.1
CYP51A1	13.45	12.39	12.34	11.7	11.6	15.29
KRIT1	3.21	3.18	3.36	3.18	3.23	3.64
RAD52	1.2	0.85	1.06	0.99	0.9	1.62
MYH16	0.67	0.61	0.72	0.36	0.36	0.48
BAD	15.76	14.09	16.36	17.57	13.27	16.38
LAP3	24.17	25.66	25.97	22.56	24.12	24.35
CD99	14.13	14.58	16.69	15.58	14.69	9.78
HS3ST1	0.75	0.77	0.62	0.69	0.69	0.46
WNT16	0	0.03	0.03	0.01	0	0.05
HECW1	0.02	0.01	0	0.02	0.02	0.04
MAD1L1	3.53	4.2	3.85	3.54	4.06	3.89
LASP1	31.03	26.87	26.56	25.83	85.39	25.27
SNX11	6.64	4.68	7.02	7.51	7.17	6.24
M6PR	25.3	24.33	21.93	23.18	44.77	27.45
KLHL13	1.5	1.37	1.24	1.39	1.1	1.09
CYP26B1	0.03	0.04	0.12	0.05	0.09	0.05
ICA1	0.16	0.23	0.11	0.23	0.15	0.16
DBNDD1	0.31	0.32	0.23	0.37	0.29	0.27
ALS2	1.46	1.43	1.59	1.62	1.48	1.45
CASP10	0.8	0.76	0.71	0.76	0.73	0.88
CFLAR	2.09	1.65	2.08	1.96	2.21	2.54
TFPI	2.15	2.07	2.27	1.77	1.98	1.95
NDUFAF7	4.25	4.61	4.1	4.84	3.86	4.41
RBM5	5.82	6.24	5.9	5.75	5.48	5.7
MTMR7	0.43	0.28	0.32	0.34	0.36	0.37
SLC7A2	4.28	1.49	4.59	7.37	2.44	2.63
ARF5	21.01	14.37	17.49	12.65	17.85	16.95
SARM1	1.82	2.19	2.27	1.94	1.48	1.99
POLDIP2	86.72	89.92	88.61	91.42	90.38	86.39
PLXND1	1.19	1.08	1.51	2.06	2.14	2.12
AK2	15.25	14.98	15.27	14.45	13.58	14.26
CD38	0.08	0.09	0.05	0.04	0.13	0.04
FKBP4	16.04	18.81	17.03	17.54	16.7	17.07
KDM1A	27.47	27.85	26.83	21.65	21.68	22.39
RBM6	8.92	7.89	9.89	8.73	8.95	9.16
CAMKK1	1.46	1.3	1.2	1.32	1.05	1.46
RECQL	24.3	24.49	24.16	24.64	24.95	27.33
VPS50	2.17	2.08	2.3	2.03	2.15	2.23
HSPB6	0.07	0.18	0	0	0	0.2
ARHGAP33	1.51	1.75	1.13	0.95	1.39	1.02
NDUFAB1	25.59	24.08	22.79	27.57	23.36	24.13
PDK4	0.7	0.86	0.57	0.45	0.41	0.29
SLC22A16	0.03	0	0	0	0	0
ZMYND10	0.37	0.11	0.17	0.05	0.09	0.09
ABCB5	0	0	0	0	0	0.01
ARX	0	0.03	0	0	0.04	0
SLC25A13	11.48	13.5	14.34	10.98	12.07	11.65
ST7	2.47	2.44	2.26	2.73	2.43	2.6
CDC27	14.91	14.9	16.43	14.21	13.14	13.53
SLC4A1	0	0	0	0	0.01	0
CALCR	0	0	0.01	0	0	0
HCCS	32.25	24.24	32.08	31.79	30.95	33.43
DVL2	11.34	10.4	9.5	8.57	8.78	10.81
PRSS22	0.18	0.07	0.15	0	0.02	0.02
UPF1	24.38	24.62	24.73	24.24	25.7	24.78
SKAP2	4.87	4.25	4.46	5.03	4.95	5.33
SLC25A5	338.48	351.75	343.94	344.19	331.75	343.49
MCUB	5.49	6.1	5.23	5.11	5.19	5.49
HOXA11	0	0	0.02	0	0	0
POLR2J	30	26.29	28.29	28.74	25.16	27.71
DHX33	14.05	13.96	12.79	12.38	12.79	13.41
MEOX1	0.03	0	0	0	0	0
THSD7A	0.04	0.03	0.01	0.02	0.04	0.05
LIG3	1.95	2.03	1.54	1.88	1.43	1.47
RPAP3	6.84	8.01	7.86	7.95	8.47	8.32
ACSM3	0.19	0.18	0.1	0.09	0.09	0.1
REXO5	0.99	1.13	0.77	1.12	1.36	1.27
CIAPIN1	11.1	10.71	8.82	14.88	9.84	9.98
SPPL2B	3.47	4.05	3.74	3.68	4.07	3.76
FAM214B	5.83	5.41	5.53	5.51	5.64	5.76
COPZ2	1.35	1.45	1.12	1.34	1.08	1.5
PRKAR2B	2.76	2.87	2.28	2.4	1.95	2.08
MSL3	2.64	2.51	2.69	2.81	2.74	2.78
CREBBP	5.42	5.69	5.55	5.89	5.74	5.59
TSPOAP1	0.02	0	0.05	0.03	0	0.02
PON1	0	0.03	0	0.02	0	0.07
GCFC2	3.2	2.38	2.75	2.82	3.53	2.97
WDR54	8.66	5.86	8.18	5.74	8.68	8.26
CROT	1.27	1.75	1.4	1.35	1.35	1.47
ABCB4	0.29	0.35	0.21	0.2	0.26	0.3
KMT2E	5.18	4.87	4.67	4.3	3.94	3.97
RHBDD2	5.02	5.66	4.48	3.79	4.74	4.87
SOX8	0	0.01	0.01	0	0.02	0
IBTK	5.4	6.1	6.35	5.92	6.19	6.63
ZNF195	2.02	1.37	1.78	2.55	1.67	1.48
MYCBP2	6.86	5.88	6	6.86	8.05	7.29
FBXL3	6.8	6.32	7.24	8.01	8.19	7.15
ITGAL	0.07	0.07	0.04	0.06	0.1	0.05
PDK2	2.24	2.11	2.27	2.15	1.9	2.12
ITGA3	66.72	65.75	66.55	56.15	57.72	54.66
ZFX	3.92	4.14	3.95	4.18	4.03	4.56
LAMP2	15.45	15.48	14.62	16.73	15.97	16.58
ITGA2B	0.01	0	0	0.03	0.01	0.02
ASB4	0	0.01	0.02	0	0.03	0
GDE1	9.29	9.09	9.24	9.68	9.48	9.6
REX1BD	3.06	3.18	3.92	3.2	3.05	3.88
CRLF1	1.43	1.55	1.47	1.1	1.12	0.94
OSBPL7	2.34	2.87	2.84	3.09	2.4	2.92
TMEM98	2.21	2.63	2.62	3.34	3.32	2.89
YBX2	0	0	0	0	0	0.01
MAP3K14	3.26	3.49	3.43	4.16	3.31	2.77
ABCC8	0	0	0	0	0	0
TMEM132A	16.15	16.85	16.32	15.42	17.86	15.97
AP2B1	55.07	38.71	55.2	47.68	54.7	35.45
TAC1	0	0	0.02	0	0	0
ZNF263	2.27	2.82	1.96	2.42	2.67	2.59
CX3CL1	0.01	0	0	0	0	0
SPATA20	4.97	5.7	4.76	5.46	5.33	5.72
CACNA1G	0	0.04	0	0	0.01	0.01
TNFRSF12A	42.92	57.27	46.03	44.91	57.96	45.78
DLX6	0	0.03	0	0	0	0
MAP3K9	1.98	5.49	5.16	5.34	5.68	5.24
RALA	19.85	19.32	21.29	18.39	19	19.45
BAIAP2L1	3.09	3.16	3.07	2.37	2.47	2.43
KDM7A	1.67	1.74	1.85	1.54	1.82	1.65
ETV1	3.07	3.43	2.89	2.77	2.74	2.49
AGK	1.41	1.38	1.35	1.45	1.39	1.47
ALDH3B1	0.93	0.76	0.54	0.83	0.97	0.73
TTC22	0.11	0.14	0.09	0.05	0.07	0.04
PHTF2	1.39	2.43	1.2	2.94	2.35	2.26
CCL26	0.9	0.89	0.76	1.13	0.94	0.38
FARP2	2.05	1.89	1.71	2.11	1.96	1.85
USH1C	0.01	0.01	0	0.01	0	0
GGCT	18.87	21.29	22.38	21.52	19.57	21.85
DBF4	2.44	2.01	2.15	2.2	2.39	2.54
TBXA2R	1.17	0.84	1	0.83	0.99	0.9
IFRD1	2.88	3.3	3.64	4.11	2.76	2.84
COX10	4.31	3.09	4.07	2.96	2.82	4.3
GTF2IRD1	3.5	3.59	3.51	3.33	3.41	3.89
PAF1	28.37	30.23	28.75	28.45	29.05	28.61
VPS41	4.91	4.61	4.56	5.1	4.83	4.59
ARHGAP44	1.15	1.31	1.11	0.93	1.01	0.95
ELAC2	18.68	19.28	19.03	19.71	19.62	19.64
SCIN	0.14	0.08	0.07	0.09	0.09	0.12
ARSD	1.15	1.24	1.24	1.23	1.32	1.14
PNPLA4	2.81	2.12	2.38	1.96	2.25	1.98
MYH13	0	0.01	0	0.01	0	0.01
ADIPOR2	15.22	14.42	13.19	14.44	14.31	13.06
CDKL3	0.27	0.3	0.31	0.84	0.37	0.44
UPP2	0.08	0.03	0	0.01	0	0.03
MARK4	5.42	5.44	5.1	4.92	4.84	4.8
PROM1	0.01	0	0	0	0.02	0.02
CCDC124	34.91	35.67	34.63	36.52	35.89	35.23
CEACAM21	0.02	0	0	0	0	0
PAFAH1B1	6.66	8.01	7.22	13.19	12.38	6.49
NOS2	0	0.01	0.02	0	0	0
DNAH9	0	0	0.01	0	0	0
KIAA0100	25.49	24.65	24.37	24.12	25.77	24.79
GAS7	0	0.05	0.07	0.01	0.02	0.03
TRAPPC6A	0.67	0.5	0.75	1.28	0.57	0.82
MATK	0.09	0.01	0.08	0.12	0.09	0.21
CEACAM7	0	0.02	0.02	0	0.05	0
CD79B	0	0.04	0	0	0	0
SCN4A	0.01	0	0	0.02	0	0
ST7L	1.21	1.34	1.25	1.31	1.49	1.57
TKTL1	0.01	0.01	0	0.06	0.01	0
PAX6	0.14	0.16	0.2	0.21	0.18	0.25
RPUSD1	7.63	10.41	10.46	10.23	9.41	8.29
RHBDF1	6.31	5.77	6.12	5.45	5.48	5.26
LUC7L	3.28	3.45	3.56	3.66	3.64	3.64
CACNA2D2	0.13	0.06	0.09	0.12	0.03	0.11
BAIAP3	0.03	0.01	0.01	0.02	0	0.01
TSR3	31.03	32.35	31.06	34.97	35.57	38.14
PIGQ	2.03	2.3	2.19	1.85	1.5	2.18
CRAMP1	2.12	1.94	3.5	3.03	2.44	1.42
TEAD3	7.92	8.59	6.95	4.05	3.42	7.82
DNAJC11	21.98	19.46	19.92	17.99	20.37	20.18
FMO3	0.09	0.05	0.01	0.12	0.04	0.12
MYLIP	0.5	1.11	0.81	0.42	0.59	0.28
NOX1	0.07	0.15	0.21	0.09	0.05	0.16
E2F2	0.83	0.56	0.63	0.73	0.66	0.47
PSMB1	92.54	97.17	93.35	92.41	90.64	91.38
SYN1	0.22	0.21	0.25	0.29	0.3	0.25
JARID2	10.96	11.01	10.8	11.45	11.36	11.06
CDKL5	0.99	0.85	0.84	0.82	0.7	0.83
CAMK1G	0.15	0.15	0.26	0.17	0.28	0.13
CDK11A	8.55	8.24	8.69	9.03	7.54	9.04
NADK	7.96	8.4	8.57	8.42	8.28	7.58
DLEC1	0.01	0	0.01	0.01	0.03	0.02
CYTH3	8.49	9.01	9.29	9.95	9.54	10.07
ADAM22	0.57	0.55	0.49	0.49	0.42	0.41
SYPL1	22.65	18.43	27.13	19.72	20.4	27.05
CYB561	3.46	3.81	3.62	1.71	2.85	1.98
SPAG9	8.33	9.53	7.98	8.65	9.99	10.23
CELSR3	2.33	2.88	2.58	2.73	2.72	2.54
AASS	1.81	2	2.15	1.64	2.09	2.01
PLEKHG6	0.12	0.09	0.24	0.05	0.11	0.16
SS18L2	4.02	4.75	4.29	3.27	3.51	4.06
MPND	3.6	4.93	4.47	4.25	3.89	4.51
MGST1	3.34	2.9	2.8	2.77	3.36	3.14
CRY1	5.12	5.49	5.28	6.16	5.49	6.37
PGLYRP1	0	0.13	0.49	0.08	0	0.04
NFIX	3.56	6.36	3.8	5.25	7.84	8.36
ST3GAL1	4.06	3.89	4.19	5.04	5.21	4.6
MMP25	0.01	0.05	0.12	0.25	0.04	0.16
IL32	0.78	0.82	1.12	1.39	1.77	1.64
PKD1	3.78	3.27	3.48	3.81	3.46	3.37
MAPK8IP2	0	0.02	0.02	0.01	0.02	0.04
MED24	9.75	9.24	8.86	8.77	9.83	9.06
RHOBTB2	5.02	5.18	4.71	5.02	5.1	4.35
HEATR5B	4.09	3.73	3.71	3.97	3.88	3.64
SEC62	11.37	12.27	13.38	13.54	13.24	13.58
RPS20	41.15	42.69	41.34	44.12	40.47	43
CSDE1	87.73	91.79	97.12	77.21	73.18	71.7
UBE3C	8.67	8.19	8.83	8.26	8.68	8.09
REV3L	3.43	3.36	3.51	3.6	3.85	3.8
TENM1	0.21	0.28	0.15	0.23	0.22	0.29
PAX7	0	0	0	0.01	0.01	0
MASP2	0.42	0.41	0.57	0.45	0.53	0.52
IYD	0	0	0	0	0	0
FAM76A	1.46	0.99	0.94	0.94	1.19	1
TRAF3IP3	0.02	0.02	0.02	0.02	0.04	0.01
POMT2	2.25	2.54	2.51	2.04	2.19	2.55
VTA1	14.06	14.47	13.72	11.76	13.43	14.95
MLXIPL	0	0	0	0	0.02	0
BAZ1B	19.74	19.7	19.89	19.37	19.83	18.92
RANBP9	17.84	19.35	19.67	19.11	18.36	18.28
ETV7	0.04	0	0.09	0.2	0.2	0.13
SPRTN	1.13	2.64	2.62	2.26	3.11	1.15
EEF1AKNMT	11.51	10.48	10.78	14.11	11.45	14.53
DYRK4	0.46	0.46	0.38	0.53	0.44	0.42
ZNF207	12.79	11.55	14.29	13.73	11.9	12.72
UQCRC1	46.92	45.85	44.66	42.72	47.33	41.04
STARD3NL	5.44	6.58	5.89	5.47	5.94	6.35
CD9	7.43	6.54	7.06	8.99	8.46	8.34
HHATL	0.03	0	0	0	0	0
NCAPD2	30.59	29.18	32.14	26.67	26.46	26.77
IFFO1	1.17	0.75	1.02	0.97	0.98	0.78
GIPR	0.39	0.16	0.37	0.33	0.23	0.33
PHF7	0.97	1.5	1.34	1.09	1.18	1.12
SEMA3G	0.01	0.01	0	0.02	0	0.01
NISCH	4.96	5.46	5.57	4.88	4.75	5.6
STAB1	0.01	0.01	0.01	0.01	0	0.02
FUZ	6.32	5.96	7.51	6.13	6.79	6.53
SLC6A13	0.05	0.04	0.14	0.07	0.22	0.06
IDS	14.13	14.52	13.77	12.42	5.11	14.82
PRSS3	21.67	28.9	29.22	30.37	27.88	27.05
ZNF200	1.84	2.12	2.33	1.44	1.6	1.87
CD4	0.21	0.09	0.14	0.1	0.03	0.13
LRRC23	0.58	0.65	0.79	0.68	0.89	0.67
BTK	0.05	0	0	0	0.01	0.03
HFE	1.18	2.39	1.28	1.25	1.08	1.77
SCMH1	6.01	5.32	6.3	5.61	5.25	4.59
FYN	4.66	4.56	4.87	5.37	4.93	5.52
HIVEP2	9.19	8.96	9.03	8.95	9.18	9.15
ELOA	27.51	27.65	27.8	27.72	27.91	15.56
LYPLA2	41.75	41.41	40.21	34.66	37.16	38.16
CLCN6	3.84	4.67	4.66	4.28	4.98	4.42
MRC2	2.83	2.61	3.65	2.48	3.01	2.33
NME1-NME2	0	54.66	57.28	53.29	0	48.24
SLC6A7	0.1	0	0.01	0.05	0.07	0.14
TSPAN9	1.6	1.52	1.52	1.68	1.59	1.44
BTBD7	2.71	3.36	3.33	3.36	3.87	3.46
APBA3	1.83	1.93	1.86	1.82	1.84	1.81
MKS1	1.16	1.06	1.15	1.21	1.07	1.15
ABHD5	4.37	4.28	5.14	7.49	6.04	5.66
ANOS1	2.6	2.26	2.2	2.29	2.12	1.97
AKAP8L	4.62	4.94	4.91	5.13	4.53	5.02
MBTD1	2.41	2.37	2.78	2.31	2.66	2.45
UTP18	19.46	21.24	25.18	22.29	24.19	23.89
RNF216	4.45	4.92	4.35	4.82	4.66	4.6
TTC19	4.1	6.67	6.48	4.14	7.01	4.62
PTBP1	37.07	34.5	36.77	33.86	34.3	34.09
DPF1	1.65	1.74	1.6	2.11	1.54	2.01
SYT7	0.29	0.28	0.17	0.32	0.31	0.24
LARS2	3.86	2.81	3.12	3.9	2.61	3.64
PIK3C2A	11.31	11.18	10.55	11.8	12.56	12.2
PLAUR	13.83	13.82	14.31	13.79	14.28	14.05
ANLN	23.22	23.01	24.52	23.89	24.92	24.9
WIZ	4.16	5.94	5.7	5.91	5.77	4.03
RABGAP1	5.86	5.84	5.97	6.55	6.12	5.77
DCN	0.02	0.01	0.02	0.02	0.04	0.01
QPCTL	6.07	6.68	5.57	5.95	5.24	5.04
PPP5C	9.76	8.98	9.14	9.38	8.84	10.56
CEP68	1.04	1.13	1.23	1.27	1.26	1.33
MAP4K3	6.12	4.7	5.66	6.37	6.23	6.68
ZBTB32	0.05	0.02	0.13	0.08	0.11	0.12
TMEM159	8.72	9.16	8.39	9.34	7.5	12.93
GABRA3	3.77	4.05	3.28	3.26	3.28	3.22
BRCA1	4.86	5.26	6.46	4.62	5.48	5.42
ERCC1	15.3	14.39	14.84	14.93	13.67	14.75
CD22	1.09	0.89	0.95	1.42	1.5	1.83
SEMA3B	0.58	0.76	0.62	0.58	0.31	0.41
MBTPS2	3.92	3.84	3.92	3.72	4.29	3.89
PRICKLE3	3.63	2.97	2.11	2.27	2.37	3.09
LTF	0.01	0	0	0	0.07	0.09
EXTL3	4.63	5	4.93	3.79	4.66	3.82
NR1H4	0	0	0	0.01	0	0
ELOVL5	31.28	31.53	30.7	32.05	33.88	31.95
ALOX5	0.02	0.03	0.03	0.01	0	0
KDM5D	0	0	0	0	0	0
CALCOCO1	4.53	4.83	4.87	5.53	5.46	5.92
UBR7	24.04	26.08	25.34	26.8	25.91	27.87
MAP4K5	11.49	11.53	10.19	13.58	14.14	11.65
EHD3	13.33	12.65	13.6	10.75	10.39	10
PSMC4	75.23	77.23	72.89	73.03	71.89	71.58
MAN2B2	4.12	3.85	4.09	3.44	3.78	3.6
SLC7A14	0	0.01	0	0	0.01	0
CLDN11	1.05	0.4	0.73	0.8	0.65	0.77
SLC25A39	16.07	17.22	18.54	16.46	17.97	17.5
MVP	12.21	13.81	13.69	13.59	12.96	12.31
NUB1	8.77	7.81	8.78	7.24	9.83	9.43
PGM3	6.02	6.53	6.63	7.47	6.1	5.83
RWDD2A	2.25	2.27	2.01	1.98	1.92	2
CLK1	4.67	4.21	4.9	4.4	5.11	4.49
POLR3B	5.17	5.21	4.88	4.56	4.4	4.83
ANGEL1	3.56	3.91	3.54	4.14	4.43	3.59
RNF14	11.39	13.9	12.7	16.74	14.88	13.6
DNASE1L1	3.85	4.68	4.48	5	5.59	4.62
DDX11	4.79	4.64	4.67	3.41	4.21	4.15
HEBP1	6.69	7.02	6.22	6.83	7.03	7.07
GPRC5A	10.15	7.74	8.09	9.33	10.7	11.68
MAMLD1	6.49	6.71	6.94	6.18	6.16	4.56
CD6	0.79	0.94	0.7	0.41	0.45	0.38
TACC3	16.52	15.82	18.79	18.01	16.18	18.57
UFL1	7.63	7.77	8.66	6.82	7.2	7.19
POLA2	10.9	11.76	10.95	12.83	12.47	11.56
ZC3H3	5.08	5.32	5.03	4.46	4.67	5.16
CAPN1	16.82	17.08	16.86	16.95	17.7	16.36
ACP3	0.07	0	0	0	0	0.05
MDH1	22.66	23.57	22.81	23.81	22.91	24.39
SLC30A9	9.33	9.14	8.95	8.39	8.25	7.83
MTMR11	1.08	1.36	1.67	1.35	1.05	1
COX15	10.47	10.57	9.13	9.63	8.99	9.3
CCDC88C	1.85	1.82	1.96	1.43	1.65	1.62
YAF2	1.43	1.1	1.34	1.19	1.59	1.47
ZMYND11	5.39	4.24	5.29	8.69	4.46	5.96
WAS	0.34	0.47	0.26	0.29	0.37	0.46
DPEP1	0	0	0	0	0.04	0
BID	6.49	5.65	5.66	6.74	6.18	5.93
MATR3	23.25	21.69	9.09	9.9	12.5	12.23
NPC1L1	0	0.03	0	0.01	0	0.02
XYLT2	7.29	7.65	7.07	6.89	6.25	6.58
RGPD5	1.28	0.92	1.39	1.26	1.21	1.03
STMN4	0	0.03	0.04	0	0	0
NUDCD3	6.11	5.77	6.33	4.23	4.29	5.62
ISL1	2.44	2.61	2.45	2.2	2.51	2.16
CHDH	0	0.01	0	0	0	0
IL20RA	0	0.03	0.02	0.01	0	0
CLCA1	0	0	0	0	0.01	0
CLCA4	0	0	0	0	0.03	0
GLT8D1	8.05	7.99	7.23	7.46	7.13	7.5
ATP2C1	16.08	16.45	16.17	15.99	15.57	16.02
IGF1	0	0	0.01	0	0	0
SLC38A5	0.08	0.03	0.06	0.14	0.07	0.06
RALBP1	17.01	17.1	17.42	18.49	17.4	16.98
RUFY3	1.23	1.79	1.01	1.49	0.91	1.03
CNTN1	0.07	0.1	0.06	0.09	0.08	0.06
SLC11A1	0.03	0.01	0.04	0.03	0.02	0.06
WWTR1	10.66	11.29	11.29	9.68	10.04	10.14
AGPS	8.35	8.44	8.07	4.97	7.87	4.86
ZNF806	0	0	0.02	0	0	0
STEEP1	15.83	13.75	12.82	15.54	15.43	14.15
ATP1A2	0.07	0.07	0.01	0.06	0.04	0.05
TTC27	8.52	9.4	9.61	7.46	8.24	8.11
ZNF582	0.32	0.38	0.32	0.38	0.35	0.66
VSIG2	0.02	0.03	0.06	0.1	0.05	0.18
PHLDB1	3.29	3.78	3.28	3.74	3.2	3.31
MARCO	0.08	0.02	0.02	0.08	0.02	0.07
CYP24A1	0.96	0.99	1.17	1.11	1.8	1.52
PRDM11	0.78	0.76	0.59	0.62	0.8	0.85
SYT13	0	0.01	0.02	0.02	0.07	0
SNAI2	18.53	18.39	17.64	19	18.23	19.85
CD74	0.72	0.61	0.54	0.54	0.6	0.48
HGF	0	0.04	0	0	0	0
ZRANB1	4.75	3.55	4.73	4.46	4.96	4.42
NCDN	22.79	23.36	21.53	24.12	24.91	25.44
ADGRA2	0.06	0	0.03	0.02	0.07	0.01
CCT8L1P	0	0	0.01	0	0	0
ZFP64	4.92	5.02	5.16	4.94	4.94	4.79
MNAT1	7.16	6.37	7.74	7.08	8.21	7.46
SAMD4A	3.27	2.9	2.78	3.37	3.04	3.25
RUNX3	0	0.02	0	0.02	0	0.01
MRE11	8.87	7.79	8.94	9.01	8.34	9.47
PLEKHB1	0.28	0.12	0.11	0.12	0.18	0.32
SERPINB1	5.87	4.93	4.62	5.2	5.91	5.61
CYP3A43	0	0	0	0.01	0	0
SLC7A9	0	0	0	0	0.02	0
SPAST	1.18	0.89	1.33	0.76	1.47	0.98
NRXN3	0	0	0.01	0	0	0
OSBPL5	0.61	0.58	0.68	0.47	0.69	0.66
AQR	5.04	4.61	4.68	4.52	4.57	4.53
CPS1	0.96	0.8	0.86	0.91	1	1.13
C8B	0.03	0.12	0.05	0.03	0	0.13
FHL1	46.77	52.37	49.38	45.49	31.44	27.29
RTF2	29.77	33.59	32.76	31.04	30.42	33.69
NLRP2	0	0	0.01	0	0	0
SLC45A4	0.89	0.93	1.05	1.01	0.92	0.99
RNF10	18.34	19.88	16.92	18.28	19.59	18.3
ZNF839	1.68	1.81	1.44	1.35	1.86	2.12
ZDHHC6	4.37	4.12	4.25	3.85	4.44	4.52
GRAMD1B	3.65	3.44	3.23	3.19	3.33	3.3
RNH1	16.78	14.85	15.49	17.52	15.98	16.57
NDUFS1	8.62	8.51	8.55	8.68	8.23	8.01
RB1CC1	11.26	10.52	10.75	10.15	10.69	11.08
ERP44	9.17	8.39	8.97	9.99	10.21	9.87
ALAS1	27.81	27.87	26.43	25.63	28.26	24.15
BIRC3	2.82	2.43	2.7	3.5	3.16	3.25
AKAP11	8.54	8.91	8.87	9.43	9.71	9.64
GLRX2	3.83	3.64	3.05	4.01	4.5	4.48
SNAPC1	27.43	27.92	27.87	36.46	32.07	36.89
DERA	2.54	5.4	4.62	4.58	4.4	4.52
STRAP	69.08	81.59	77.04	78.98	75.11	73.63
ABCC2	0.06	0.15	0.05	0.05	0.11	0.06
DEF6	2.56	2.67	3.24	3.07	2.6	2.66
PLEKHO1	1.94	1.39	1.57	1.35	0.91	1.13
GCLM	4.35	4.79	4.51	4.1	3.9	4.07
UBR2	5.93	6.15	5.67	6.13	6.44	6.21
EHD2	51.68	52.78	50.9	55.14	57.73	53.18
DEPDC1	13.97	13.85	9.54	8.52	11.12	8.68
CCDC28A	13.07	12.27	13.2	13.31	13.82	14.86
RRAGD	3.79	3.35	4	6.11	6.5	5.93
HSF2	4.84	4.23	5.02	4.85	5.38	4.78
PHF20	8.12	7.86	7.79	6.8	7.07	7.56
HSD17B6	0.27	0.32	0.4	0.27	0.3	0.41
NR1H3	0.71	0.7	0.85	0.84	0.94	0.91
TYMP	0.37	0.22	0.15	0.1	0.45	0.21
NCAPH2	5.3	5.39	5.31	4.79	5.65	6.07
TOMM34	51.44	53.26	52.31	54.61	57.96	57.07
SEC63	16.48	16.28	16.24	16.88	17.38	16.66
KPNA6	14.25	13.2	13.48	7.78	7.44	13.66
VIM	456.24	453.69	450.18	391.64	386.25	536.89
RTEL1-TNFRSF6B	1.62	1.7	1.48	1.67	2.72	2.48
FAS	2.86	3.08	3.25	3.29	3.5	3.52
RNASET2	0.5	0.5	0.4	0.62	0.57	0.58
CD44	23.33	23.66	24.47	27.56	32.31	24.47
KCNG1	0.32	0.39	0.43	0.19	0.44	0.37
AGPAT4	2.36	2.39	2.53	2.46	2.31	2.44
SLAMF7	0.8	0.7	0.7	2.14	2.58	2.42
BTN3A1	1.48	1.72	1.13	1	1.04	1.11
MIPEP	3.23	2.75	3.58	3.38	3.73	2.7
PRKCH	0.96	1.07	0.8	0.74	1	1.38
INSRR	0	0	0.03	0	0.01	0
IFNGR1	7.1	8.38	8.86	8.07	7.2	7.42
B4GALT7	4.48	4.35	4	5.99	7.11	4.04
SH2D2A	4.34	3.58	3.95	2.1	3.62	3.79
VRK2	4.79	4.15	4.36	4.67	4.43	5.16
TNFRSF1B	0.25	0.16	0.1	0.02	0.01	0.04
VEZT	4.24	4.27	4.1	5.03	4.77	5.5
POU2F2	14.82	14.17	13.91	15.03	12.69	14.82
BRD9	9.07	9	9.6	9.49	8.15	9.84
SNX1	8.07	11.23	7.61	10.15	10.67	8.44
TBPL1	3.98	3.99	4.11	2.94	3.25	3.06
ARNTL2	4.76	4.81	4.37	5.94	4.27	5.35
BCLAF1	18.02	13.93	14.92	18.2	17.2	15.88
SLC39A9	6.4	9.06	6.33	4.49	9.93	4.08
ANK1	0.21	0.25	0.18	0.3	0.27	0.29
IBSP	0.03	0	0.28	0	0.23	0.14
TFB1M	4.09	4.21	4.05	3.57	3.82	3.76
RABEP1	12.4	12.09	11.91	12.2	12.16	11.97
HMGB3	18.88	20.53	20.16	18.19	16.4	17.8
NUP160	14.98	14.6	13.66	14.45	15.26	14.98
BAK1	20.68	18.94	18.99	19.83	20.14	18.29
MUSK	0.02	0	0	0.06	0	0.02
IKZF2	0.17	0.15	0.15	0.17	0.18	0.2
GRN	51.34	62.25	59	64.97	76.51	66.84
FAM13B	10.1	9.67	9.79	12.47	12.51	13.04
ARHGAP31	6.04	6.12	5.53	7.58	7.05	7.01
CENPQ	18.43	19.93	19.39	20.9	20.12	23.47
SARS1	35.65	32.89	33.86	35.86	30.1	32.81
RANBP3	8.39	8.38	9.64	8.03	8.37	7.98
ARID4A	3.07	3.41	3.35	2.35	3.67	3.99
EIPR1	2.73	2.99	2.58	3.11	3.41	3.01
PNPLA6	15.98	16.59	17.09	13.92	14.79	14.93
IFT88	1.23	1.13	1.45	0.9	1.15	1.34
ALG1	2.81	2.58	2.85	3.34	2.59	2.81
ZCCHC8	3.13	3.16	1.9	2.13	2.21	3.66
ABCF2	18.07	17.05	18.02	17.8	17.99	18.2
CHPF2	13.87	11.24	14.71	13.84	15.07	13.74
LRRC7	0.05	0.03	0.04	0.03	0.03	0.03
FUT8	15.45	15.8	16.36	13.3	13.83	13.42
UBA6	11.44	12.55	12.3	11.24	11.51	11.27
GAB2	6.16	6.28	6.77	6.08	6.39	6.65
ATP6V0A1	4.85	5.19	6.05	4.09	5.37	5.21
PIAS1	4.66	4.19	4.05	4.5	4.33	4.23
SLC4A7	8.65	8.78	8.73	7.15	7.41	7.36
APBA2	1.12	1.26	1.7	2	2.23	2.28
MAP2K3	18.89	16.37	17.82	19.64	20.54	18.34
EFCAB1	0.15	0.09	0.26	0.09	0.13	0.24
TMSB10	3261.01	3387.73	3331.97	3305	3137.5	3233.38
ASTE1	2.76	3.33	2.22	2.79	2.61	1.6
RNF19A	3.62	2.78	3.6	3.39	2.47	3.24
PEX3	8.96	8.58	9.88	8.16	9.9	10
GABARAPL2	13.57	13.26	12.74	12.72	12.31	14.13
SH3YL1	0.13	0.14	0.12	0.12	0.25	0.13
FAM136A	19.85	18.44	20.03	17.84	18.89	14.24
VCL	51.31	50.65	50.17	46.27	48.64	46.78
DEPDC1B	5.63	5.92	6.51	5.44	4.84	5.77
DAPK2	0.19	0.25	0.2	0.25	0.14	0.17
NSMAF	4.8	4.43	4.9	4.97	4.81	5.15
ADSS2	24.73	25.16	24.84	23.02	21.06	22.11
TIMP2	88.74	90.34	101.11	39.03	49.53	90.36
RFC1	16.06	16.02	15.93	14.2	14.69	13.84
TBC1D23	7.2	7.72	7.85	6.96	8.08	9.51
CUL3	7.12	6.68	6.95	6.61	6.47	6.51
MYOM2	0	0.01	0	0	0	0.01
CYP46A1	0	0	0	0.01	0.03	0
ZZZ3	4.94	3.12	3.24	3.11	3.12	3.02
USP2	0.33	0.28	0.32	0.34	0.3	0.37
CASR	0	0	0	0	0	0.01
TUBG2	9.17	8.28	7.77	8.46	8.45	8.04
RPL26L1	37.39	37.34	41.35	44.66	43.25	47.04
FLT4	0	0.01	0.01	0.03	0.02	0
NSUN2	38.17	38.1	37.8	41.05	41.16	38.43
FBXO42	3.16	3.08	2.96	2.94	2.84	3.19
MFAP3	8.83	1.26	8.28	9.64	2.66	2.58
MRI1	15.94	14.51	14.44	13.59	13.36	13.8
METTL1	8.24	10.32	10.81	7.67	8.5	9.82
AGA	2.36	2.59	2.43	2.24	2.7	1.71
PI4K2B	7.61	6.76	7.16	6.97	6.29	6.23
BOD1L1	13.01	13.1	13.61	14.1	13.91	14.09
MAT2B	20.61	19.92	20.21	19.25	19.57	20.04
TLL1	0.11	0.08	0.13	0.29	0.28	0.3
EDC4	11.64	12.14	11.77	12.69	12.52	13.01
TRIO	28.84	25.67	25.74	32.15	33.02	31.18
VCAN	12.99	14.29	13.39	17.57	17.03	17.65
CLEC16A	2.18	2.18	2.22	2.16	2.33	2.04
MSR1	0.89	0.7	0.87	0.87	0.65	0.71
CDH1	0.01	0.01	0.01	0.01	0.01	0.01
MTREX	18.48	20.6	18.56	18.79	21.65	19.96
DNAH5	0.34	0.32	0.29	0.3	0.25	0.31
ZFYVE16	3.45	3	2.92	2.97	3.89	3.19
RIPOR1	8.94	9.68	10.12	9.63	11.33	9.22
RAI14	43.13	43.11	36.53	37.98	43.54	41.02
SOX30	0.02	0.01	0.03	0.03	0	0
PNKP	6.9	6.2	6.96	5.59	6.57	5.88
BEST2	0	0.04	0.08	0.02	0	0
PHLPP2	1.74	1.27	1.44	1.64	1.44	1.54
SPDL1	29.87	30.14	30.15	26.5	25.98	26.89
STAU2	2.58	2.38	2.31	2.59	2.5	2.69
SLC66A1	6.7	8.06	8.08	7.36	8.53	9.03
CTNS	4.29	6.77	7.29	4.95	8.58	6.04
RTN4R	0.65	0.42	0.84	0.76	0.68	0.76
PHF23	21.72	22.46	23.78	20.41	20.14	22.18
CDH10	0	0.01	0	0	0.01	0.02
INPP4A	1.47	1.46	1.71	1.71	1.61	1.16
RAB27B	1.78	1.6	1.66	1.84	1.74	1.76
PSMA4	14.39	17.67	15.97	16.67	13.91	16.24
MYO16	0.19	0.2	0.15	0.26	0.22	0.34
LSG1	18.77	19.13	18.39	19.76	19.05	19.58
PARP3	6.7	6.9	6.35	6.73	5.53	6.04
TNC	82.33	81.72	80.88	67.98	72.34	65.19
THAP3	2.12	1.96	1.88	1.89	1.07	1.34
RIPOR3	0.06	0.19	0.16	0.15	0.09	0.12
TDP1	5.35	6.85	4.69	5.99	5.28	6.11
AIFM2	2.91	3.49	3.19	4.25	3.95	4.17
C2orf83	0	0	0.02	0	0	0
SPATA7	0.62	0.62	0.59	0.66	0.41	0.44
MED17	2.76	2.68	2.96	3.25	2.96	3.02
RETSAT	8.57	9.93	8.74	10.35	10.14	9.13
CAPG	26.28	23.99	27.7	22.97	22.11	22.33
AP2S1	80.25	81.43	79.17	83.99	81.45	86.23
USH2A	0.01	0.02	0.02	0.01	0.01	0.01
TG	0	0	0	0.01	0.01	0.01
ADAM28	0.02	0.01	0.06	0.01	0.08	0.01
BARX2	0.01	0.01	0	0	0.01	0
DCUN1D1	4.82	3.95	4.79	3.87	3.97	4.15
JADE2	5.09	7.11	4.56	7.13	5.58	11.97
ZIC2	0.18	0.23	0.12	0.01	0.21	0.26
LCP2	0	0	0	0	0.03	0
TRIT1	3.2	3.78	3.69	3.69	2.88	3.33
ADRB1	0.35	0.6	0.43	0.6	0.67	0.53
CUL7	5.09	5.06	4.99	4.91	4.83	4.42
CTNNA1	58.78	50.28	47.78	56.55	63.07	63.39
PHKA2	3.57	3.57	4.22	2.93	3.53	3.45
CNTLN	1.2	1.28	1.25	1.1	0.96	0.89
EPHA3	0.01	0.1	0.07	0.14	0.11	0.09
HSPA5	67.98	70.1	66.33	68.98	71.24	69.67
DSG2	11.45	11.18	10.59	10.53	10.64	11.13
GEMIN8	1.24	0.92	1.34	1.26	0.82	1.18
OFD1	1.59	1.69	1.65	1.76	1.82	1.81
GPM6B	0.18	0.25	0.18	0.15	0.2	0.28
MAGEC2	3.07	2.39	2.07	2.14	2.77	2.05
PREX2	0	0	0.01	0	0	0
WDR37	4.76	4.1	4.36	4.05	3.82	3.8
YTHDC2	7.14	6.41	6.82	7	7.33	6.75
CTPS2	5.11	5.37	6.12	4.98	4.3	4.95
ATP6V1H	5.37	5.95	5.94	7.05	5.55	5.97
POLR2B	22.22	22.62	21.81	23.05	22.54	22.23
FAM214A	2.1	2.27	1.79	2.12	1.9	2.18
ARAP2	1.38	1.35	1.43	1.52	1.64	1.68
TPR	13.54	13.58	13.65	13.69	13.4	13.71
CP	0.08	0.03	0.07	0.13	0.1	0.05
KATNIP	2.2	2.35	2.04	1.91	2.19	2.05
DTNBP1	6.08	5.37	6.05	5.64	5.61	5.6
XK	0.01	0.04	0.02	0.02	0.09	0
ANO2	0.14	0.16	0.1	0.2	0.31	0.47
C12orf4	5.15	5.49	5.44	5.39	5.58	6.15
SCML1	9.58	9.35	10.07	9.55	10.14	10.3
WWC3	2.88	2.68	2.83	2.3	2.44	2.26
ARHGAP6	0.55	0.67	0.47	0.38	0.48	0.5
FAM184B	0.01	0.02	0.03	0.02	0	0.01
MAP4	16.17	16.73	14.81	13.84	18.35	17.07
GOPC	11.24	10.95	10.42	10.24	10.34	11.14
ROS1	0.47	0.49	0.31	0.26	0.13	0.13
USP28	6.66	6.75	6.98	6.84	6.87	6.09
HDAC9	0.6	0.61	0.52	1.05	0.81	1.42
TSPAN17	6.22	5.4	11.72	14.53	6.51	14.64
NOP16	29.47	29.01	30.16	32.38	29.39	31.9
CC2D2A	0.74	0.75	0.75	0.64	0.7	0.77
RRM2B	3.26	3.21	3.1	2.83	4.01	3.05
ZNF800	4.19	4.5	4.18	5.01	5.06	4.64
TNFRSF17	0	0	0.13	0	0	0
SNX29	3.13	3.08	3.2	3.22	3.5	3.22
LMO3	0.01	0.05	0.02	0.04	0.04	0.05
MRPS10	31.32	32.79	33.43	32.76	31.2	31.79
GUCA1A	0.03	0	0	0	0	0
RSF1	3.82	3.98	4.07	3.95	4.32	3.96
VPS13D	3.08	3.36	2.97	2.99	3.24	3.15
CELF2	0.85	2.08	0.83	3	1.17	2.03
FAM120A	27.33	26.96	28.12	28.85	27.51	28.25
R3HDM1	6.55	6.48	6.56	5.6	6.48	6.18
COL9A2	0.18	0.19	0.13	0.07	0.08	0.09
KITLG	2.63	2.75	2.27	4.81	5.22	5.33
ERCC8	0.56	0.58	0.47	0.71	0.58	0.59
ADAMTS6	2.8	2.79	3.24	2.52	3.36	2.79
H6PD	1.89	1.6	1.78	1.29	1.36	1.42
VAMP3	52.03	51.56	49.58	47.55	48.97	53.26
PER3	0.87	0.94	1.08	0.8	0.75	0.76
UTS2	0	0	0	0.02	0	0
TNFRSF9	0.55	0.61	0.49	0.49	0.53	0.26
EPN3	0.02	0.06	0	0.06	0	0.07
LTBP1	3.44	3.84	3.87	2.85	2.69	2.65
RCN1	45.06	64.87	42	45.07	64.96	47.27
ELN	0	0	0.03	0	0.03	0.01
RFC2	16.9	21.23	21.93	16.95	15.33	15.3
ARID1B	2.09	1.39	2.05	2.05	1.96	1.38
CLPTM1L	32.11	33.73	33.63	39.06	38.54	38.71
NEDD4L	4.67	4.54	4.55	6.14	6.09	6.47
FOXP3	0	0.05	0.04	0.02	0.05	0.01
PPP1R3F	0.15	0.17	0.25	0.26	0.18	0.27
HEXB	26.39	29.06	23.77	26.02	30.94	27.28
PTCD2	2.25	2.49	2.18	2.57	2.19	2.26
NEXMIF	0.01	0	0	0	0	0
JKAMP	6.56	7.89	7.63	7.85	6.06	6.71
DKK3	58.95	57.55	58.99	64.28	31.98	70.48
ARHGEF5	2.2	2.12	2.45	2.3	2.39	2.41
NFE2L3	10.32	9.73	10.11	8.68	8.78	8.44
MCUR1	6.27	6.21	5.58	6.26	6.78	6.67
LIMA1	26.1	27.44	43.7	36.85	33.29	34.92
LETMD1	6.62	6.08	6.74	6.46	5.05	6.6
SLC4A8	0.53	0.61	0.66	0.49	0.64	0.44
LAMC3	0	0	0	0	0	0.01
PTGER3	0.01	0	0.01	0.02	0.02	0.03
TNIP3	0.07	0.23	0.08	0.21	0.05	0.23
MAPK9	6.69	6.8	6.86	6.73	5.62	6.25
BCAR1	7.98	6.89	9.16	9.66	7.45	7.05
FAM160A2	5.51	5.44	6.32	6.43	6.75	6.32
HERPUD1	6.22	4.55	5.88	7.66	6.33	6.14
HOMER3	7.37	9.61	8.12	8.78	7.35	7.53
RAD51	5.28	5.57	4.99	5.17	6.08	7.6
POLQ	4.64	5.11	4.84	5.19	5.68	5.4
PIK3CB	3.73	3.91	4.07	3.83	3.63	3.88
CYBA	35.87	36.77	36.47	36.62	40.02	38.52
THOC3	15.54	17.16	18.27	18.51	19.15	17.64
HEBP2	2.86	2.87	2.95	2.81	2.88	2.65
MPHOSPH9	2.13	1.99	1.99	1.9	1.77	1.77
PLEKHA5	2.07	2.04	2.06	1.43	1.84	1.73
PRSS8	0.03	0.03	0.03	0	0.08	0.1
SIKE1	6.91	7.52	7.4	6.37	6.42	6.96
RRP12	22.02	20.94	23.29	23.27	26.08	25.18
FNIP2	1.54	1.51	1.53	1.9	1.74	2.07
MSMO1	8.59	8.23	7.48	8.87	7.14	8.13
TTC17	5.5	5.26	6.06	6.1	6.38	6.93
ALX4	0.06	0.02	0.03	0.04	0.11	0.03
FSTL4	0.02	0.01	0.03	0.02	0	0
FOXN3	6.23	6.69	5.75	6.25	6.35	6.45
AKR7A2	14.13	14.69	12.88	11.84	12.43	12
MRTO4	44.58	45.68	45.49	45.93	46.36	46.94
NNAT	0.82	0.6	0.7	1.17	0.21	0.56
USE1	4.12	3.99	4.86	4.16	3.79	4.81
MCF2L2	0.09	0.06	0.08	0.08	0.1	0.07
NRIP2	0.43	0.33	0.35	0.11	0.35	0.39
LAMA3	0.25	0.26	0.16	0.14	0.2	0.13
AP5M1	2.53	2.06	2.21	2.18	2.5	2.11
ANAPC4	4	4.16	4.1	4.14	3.65	3.38
KCNQ1	0	0.01	0	0.02	0.01	0
TRAPPC3	14.03	12.6	12.57	12.19	12.67	11.92
THRAP3	33.28	30.94	30.41	27.89	28.72	28.45
PHPT1	17.1	17.08	14.27	13.11	15.59	10.94
ENTPD2	0	0	0	0.04	0	0.01
LY75	2.96	2.87	3.02	2.69	2.45	2.67
ARID4B	3.47	4	3.48	3.19	2.88	2.8
OPN3	1.69	1.34	1.62	1.34	1.41	0.95
SDCCAG8	3.12	3.12	3.12	3.01	3.09	3.22
PTPRN	0	0.01	0	0.01	0	0
HHAT	1.05	1.08	0.97	1.25	1.22	1.58
KIF1B	5.79	4.59	5.5	4.74	3.93	4.71
FOXC1	1.74	2.03	2.2	2.18	2.27	2.28
TBC1D22A	3.75	3.81	3.81	3.79	4.92	4.39
SYNE2	2.15	2.23	2.13	2.15	2.17	1.95
PLEKHH1	0.83	1.06	0.84	0.87	1.06	0.91
ATP9A	8.75	8.61	8.6	8.67	8.7	8.11
CHRDL2	0.08	0.01	0.05	0.04	0	0
FAM168A	16.03	16.02	16.64	14.46	14.34	13.93
RELT	5.18	5.01	4.75	5.8	6.39	6.51
GALC	11.77	11.25	10.61	7.9	8.5	9.71
NOP58	39.77	40.02	43.55	39.04	35.49	37.85
SZRD1	17.7	47.85	47.52	46.07	45.34	44.51
KCNH2	0	0	0	0.01	0	0.02
CUL1	12.47	12.02	11.76	12.73	11.43	11.87
FAM114A2	3.4	3.08	3.69	3.61	3.41	3.07
CYFIP2	0.79	0.84	0.96	0.84	1.04	1.06
TAB2	15.46	16.69	16.5	10.51	16.25	9.97
GINM1	19.57	19.54	19.44	20.38	21.16	22.84
EIF2AK2	6.87	5.71	5.98	6.88	6	6.66
USP36	7.65	6.23	6.67	7.43	7.55	7.71
KMT2C	0.61	0.77	0.8	0.78	0.66	0.79
MCOLN3	1.79	1.93	1.92	2.39	2.26	1.97
CCDC85A	0.15	0.08	0.07	0.13	0.09	0.06
PUM2	11.89	12.19	12.2	9.4	9.07	9.13
MRPL43	13.8	9.61	10.04	9.8	9.27	9.36
ITIH4	0.06	0.08	0.01	0.04	0.02	0.03
ITIH1	0	0	0	0	0.01	0
HPF1	17.31	19.33	17.58	18.76	19.28	19.77
ZFR	20.23	23.84	19.23	25.66	26.45	21.59
ZNF280C	2.05	1.68	1.84	1.84	2.03	1.61
NPFFR2	3.41	3.87	3.25	4.2	4.03	4.17
PHF21B	0	0	0	0	0	0
TRAF1	1.62	1.5	1.72	1.34	1.2	1.24
RC3H2	4.95	4.31	5.2	4.89	5.48	5.64
IL17RB	0.67	0.36	0.52	0.62	0.61	0.45
TRAF3IP2	2.07	2.23	2.25	2.23	1.97	2.34
GYG2	0.01	0	0	0	0	0
DCBLD2	60.9	60.6	55.32	44.04	49.96	44.98
SERPINB3	0.02	0	0	0	0	0.03
SOAT1	8.26	7.25	7.67	8.09	8.94	9.3
PKP2	1.2	1.16	1.15	1.09	1.35	1.36
MSH4	0.08	0.02	0.09	0	0.03	0.02
GDI2	55.93	47.67	48.65	49.11	50.58	51.91
PRDM1	0.27	0.36	0.46	0.42	0.41	0.48
ATG5	6.09	6.57	5.92	6.89	5.76	4.32
TMCC3	4.08	4.43	5.22	3.15	3.99	3.17
PITHD1	26.63	23.85	26.51	28.8	28.15	28.16
MTA3	1.69	1.56	1.73	1.15	1.3	1.52
USP13	1.46	2.98	1.34	2.35	1.48	1.42
ATP11B	7.43	7.16	5.6	7.14	5.18	5.45
LAMC2	85.77	89.91	84.55	82.18	83.33	83.72
CDK14	2.34	2.28	2.26	1.83	2.36	2.33
SEC61A1	107.2	106.06	109	108.15	105.82	99.24
PPP1R12A	8.48	8.32	8.2	7.44	8.06	7.93
RASGRF1	0.36	0.35	0.38	0.48	0.36	0.57
CAMK2B	0.02	0	0.03	0.01	0.06	0
CROCC	2.76	2.81	2.89	2.3	2.05	2.04
POLR3E	3.77	4.23	4.07	3.64	3.88	3.9
ATP2B4	8.49	16.63	8.67	8.03	7.47	8.41
ZC3H11A	4.55	5.08	9.06	6.06	5.68	5.19
RIOK2	7.1	7.63	6.82	7.09	7.81	7.17
YIPF1	7.36	7.14	6.86	7.79	8.68	6.45
NDC1	25.94	27.71	26.71	23.44	24.45	25.44
DGKG	0.18	0.16	0.1	0.14	0.11	0.17
FLYWCH1	4.4	4.74	4.81	3.66	4.62	4.22
UNKL	0.98	1.06	0.91	0.82	0.79	0.87
TBXAS1	0.33	0.24	0.18	0.19	0.29	0.3
PARP12	3.76	4.52	4.27	4.55	5.49	5.11
ALDH18A1	31.02	32.6	29.92	29.43	29.16	27.8
TARBP1	3.91	3.07	3.39	2.66	3.46	2.88
GATB	1.62	1.75	1.71	1.6	1.57	1.94
MXD1	0.6	0.85	0.86	0.86	1.43	1.3
CDK17	13.06	12.21	11.45	10.53	10.2	9.39
DNAJC25	5.86	5.4	5.68	5.67	5.64	4.85
SLC2A3	2.38	2.15	2.35	2.56	2.63	2.66
PSD	0.23	0.21	0.22	0.13	0.27	0.27
CTDP1	7.01	7.03	7.11	6.97	6	7.51
YBX3	11.52	12.03	9.85	10.69	11.53	11.63
STYK1	0.55	0.8	1.03	0.92	0.76	1.01
WNK1	9.93	11.14	11.06	10.69	11.17	10.58
CCAR1	16.9	15.91	15.24	14.17	15.09	14.85
OGFR	28.06	27.72	26.55	26.25	25.87	26.26
GNA15	7.71	8.53	8.72	7.65	6.65	6.5
CREB3L3	0.02	0	0	0	0	0.02
PIGV	2.03	2.01	1.82	2.01	2.1	1.92
PTPRU	14.12	14.58	14.94	9.11	10.23	9.3
SNRNP40	15.89	14.07	13.79	11.64	12.08	11.35
RIMBP2	0	0	0	0	0	0.01
COL11A1	0.23	0.38	0.21	0.39	0.4	0.37
QSER1	10.95	10.29	7.16	6.7	12.17	8.04
MPC1	7.68	8.8	7.72	10.68	9.98	12.33
ACAA1	2.89	2.49	2.64	2.96	3.11	3.18
BCAT1	8	7.04	9.88	10.36	10.66	10.21
HDAC7	8.75	9.56	8.74	7.97	8.29	7.47
LZTS1	0.13	0.16	0.13	0.04	0.22	0.04
PRDM6	0.02	0.01	0.01	0.05	0.04	0.02
WNT8A	0	0.02	0	0	0	0
SPAG4	2.03	2.8	2.89	3.02	2.31	1.98
NCKAP1	10.12	9.92	10.09	9.84	10.7	10.52
MRPS35	24.16	24.02	19.53	22.39	24.64	25
GUCY1B1	1.9	1.74	1.43	0.98	1.14	1.25
SFSWAP	6.69	6.52	6.48	6.5	6.12	6.76
TNK2	2.04	2.22	2.16	1.77	1.91	1.85
MON2	3.43	3.44	3.29	3.85	3.67	3.51
CDH3	0.01	0.04	0.01	0.04	0	0
GPBP1	8.37	8.82	8.72	8.25	8.25	8.35
DGAT2	0.94	0.53	0.87	0.69	0.59	0.62
ZNF112	2.69	2.42	2.29	2.3	2.15	2.21
CS	39.32	39.3	37.84	37.21	39.02	38.71
MRPS24	9.9	9.73	11.14	10.96	12.44	12.31
ELMO2	8.04	8.19	7.98	8.21	7.94	7.74
WAPL	15.89	15.77	15.13	16.23	16.41	14.61
VMP1	32.84	34.16	33.43	29.8	29.1	30.34
APPBP2	4.32	4.65	3.86	3.57	3.95	4.05
POLD1	16.88	17.75	16.66	13.95	15.75	14.95
SEZ6	0.01	0.02	0	0.05	0.04	0.05
EIF4B	56.81	89.11	83.13	44.98	80.41	46.62
SLC6A16	0.05	0.02	0.04	0.09	0.01	0.05
BICRA	2.03	2.34	1.62	1.88	2.19	2.34
SPHK2	4.59	4.72	4.35	4.08	4.59	3.97
RPL18	73.61	73.1	74.33	69.93	88.64	70.62
CA11	0.78	0.42	0.42	0.38	0.74	0.51
ISOC2	5.75	5.46	5.14	5.01	4.81	5
U2AF2	66.12	65.68	65.43	62.55	60.47	61.17
EPN1	14.76	14.85	14.78	14.89	15.01	14.34
MED29	21.63	20.42	21.08	22.83	21.71	23.2
AHRR	0.17	0.11	0.06	0.15	0.15	0.19
GSC2	0	0	0	0	0.03	0
ZNF275	1.96	2.09	1.68	2.1	1.84	1.97
MTMR1	16.02	17.52	12.93	13.99	16.11	16.38
GPC1	2.08	2.08	2.09	2.31	2.73	2.52
ADCK1	0.79	0.52	0.73	0.87	0.76	0.76
HAGH	2.25	2.65	2.23	2.63	2.64	2.59
RNF4	10.86	8.67	16.8	11.72	17.17	5.69
CASP8	9.5	9.75	8.57	9.48	8.89	11.88
LIMCH1	2.28	2.6	2.15	2.94	3.76	3.3
INTS13	8.67	10.03	12.11	10.65	8.96	9.13
TM7SF3	7.97	8.72	8	9.61	8.43	7.12
DLX3	0	0.03	0.07	0.03	0.03	0
SPA17	0.71	1.61	1.29	1.7	1.39	1.59
CCN5	0.13	0.07	0.11	0.13	0.03	0.07
ST3GAL6	0.87	0.5	0.71	0.57	0.84	0.88
ATP2C2	0.24	0.2	0.29	0.22	0.17	0.27
NGFR	0.23	0.15	0.42	0.17	0.08	0.4
CDON	0.34	0.45	0.33	0.26	0.37	0.24
TAF2	6.1	5.8	6.76	5.75	6.12	6.1
HIPK2	11.01	10.69	11.25	12.53	13.5	12.35
TNPO3	18.03	17.59	18.57	16.59	18.33	19.39
BORCS8-MEF2B	2.78	1.88	3.32	1.91	1.78	2.34
RFXANK	8.32	6.34	7.86	7.04	8.28	7.2
TMEM161A	4.46	4.24	3.87	4.71	5.67	4.25
LPAR2	0.46	0.4	0.38	0.27	0.38	0.42
CTSA	29.66	33.87	36.13	31.97	30.28	32.77
SUGP2	10.75	10.17	9.68	11.38	10.15	9.3
SLC12A2	3.79	3.9	3.87	4.19	4.22	4.05
SNX24	2.6	3.92	4.12	3.55	6.35	5.12
EYA2	0	0	0	0.01	0	0
CNN2	28.37	33.45	31.47	30.3	25.24	34.26
ABCA7	0.52	0.74	0.68	0.6	0.55	0.49
SNCAIP	0.12	0.05	0.11	0.18	0.14	0.12
DDX20	3.08	2.84	2.86	2.78	2.46	2.54
BTBD1	29.12	28.7	27.25	30.39	27.36	28.59
FAR2	2.68	2.06	1.19	2.97	2.89	1.53
BCAS1	0.94	0.86	0.76	0.59	0.55	0.53
CHI3L2	0.05	0.14	0.05	0	0.11	0.06
SBNO2	14.33	15.21	13.98	12.47	13.16	12.5
PMS1	3.59	3.96	3.23	2.8	3.05	3.09
HMG20B	8.35	8.98	8.57	7.43	6.63	8.7
CALCRL	0.12	0.15	0.14	0.08	0.31	0.18
TAF11	13.81	17.28	15.3	13.82	13.66	13.45
ANKS1A	4.05	4.82	4.13	4.06	4.31	4.21
AP3D1	22.3	24.12	28.82	21.68	27.29	24.41
ZNF76	2.03	2.39	1.84	2.02	1.88	2.31
SLC9A3R2	4.3	4.91	4.51	3.89	4.38	4.29
NTHL1	2.03	2.78	2.39	2.55	1.64	1.77
UHRF1BP1	3.5	3.08	3.23	3.64	3.56	3.89
GNAI3	13.83	14.75	14.24	12.97	12.43	12.75
IPO5	29.95	23.46	23.13	22.99	23.11	22.48
OAT	21.9	20.4	21.06	19.13	21.18	21.27
WDR3	15.87	15.41	14.8	14.35	13.23	13.89
PKN2	13.51	13.43	13.37	8.35	7.55	12.14
WDR18	19.57	19.61	19.9	18.33	19.48	21.88
TRAM2	41.14	39.84	40.13	36.84	38.29	37.3
NTN1	0.11	0.09	0.12	0.06	0.22	0.07
GLP2R	0.03	0.01	0.02	0.04	0.04	0.04
MCM10	7.21	7.24	8.22	7.52	6.82	7.32
DGKA	1.31	1.33	1.47	1.44	1.6	1.6
ERBB3	0.72	0.72	0.71	0.78	0.74	0.63
ROPN1	0	0	0.03	0	0	0
ANKRD44	0.89	0.97	1.02	0.95	0.75	0.85
KARS1	47.46	44.98	49.93	53.94	47.58	47.75
ADAT1	5.44	6.04	5.92	7.08	7.19	5.89
PDIA5	6.55	6.55	6.52	6.12	6.03	6.2
TBC1D22B	4.82	5.3	4.37	5.49	5.73	5.51
NDUFB4	22.4	17.82	16.48	16.83	18.83	16.39
SPEN	10.71	10.63	11.53	11.32	11.56	11.41
MYLK	5.59	5.16	5.1	4.94	3.93	4.67
ZC3H15	46.37	44.87	44.13	33.67	42.18	44.93
MAP2K4	1.56	1.39	1.22	1.02	1.48	1.4
PACC1	6.12	6.2	5.05	5.74	5.65	5.4
SNAP91	0.07	0.03	0.01	0	0	0
SLK	15.53	16.85	15.65	14.56	15.63	14.88
CYB5R4	2.23	2.76	2.39	2.54	2.55	2.4
COL17A1	2.62	2.59	2.83	2.56	2.85	2.56
GSTO2	1.45	1.52	1.43	1.4	1.38	1.43
SEC61A2	2.38	2.1	2.09	2.18	1.99	2.24
PRKCQ	0.06	0	0	0	0.01	0
TLE2	0.01	0.01	0	0.05	0.02	0
ASB1	9.69	9.41	9.76	10.43	10.05	10.34
FAM107B	2.1	1.72	2.85	2.46	1.84	2.27
ME1	6.52	8.43	6.65	6.22	6.99	6.12
TBC1D1	7.77	9.06	9.04	9.06	8.01	7.95
CDK13	1.82	1.83	1.65	1.69	1.75	1.88
MTHFD2	6.18	6.55	6.51	6.31	6.84	6.64
SLC9A7	4.92	4.43	4.54	3.99	4.51	4.46
FOXJ2	4.51	5.01	4.83	4.33	4.76	4.74
YBX1	364.46	355.27	357.13	335.55	331.01	335.27
PDE4A	0.25	0.35	0.37	0.42	0.34	0.4
PPP2R5A	10.6	10.58	10.91	10.21	11.5	10.67
CTNNA2	0.01	0	0	0	0	0
ELAVL1	16.73	17.29	16.57	15.1	16.3	15.74
TIE1	13.33	13.66	13.13	9.78	9.69	9.66
DIP2B	10.17	10.63	10.51	9.65	10.16	9.88
SMARCD1	12.54	12.58	12.53	11.15	19.73	11.57
KDM4A	13.33	13.04	12.78	12.01	11.72	12.63
NFYC	5.25	5.71	5	4.56	4.86	5.72
ZMYND12	0	0	0.04	0	0	0.08
SLC9A3	0.03	0.06	0.09	0.05	0.07	0.05
NGEF	1.07	0.92	1.01	0.65	0.64	0.51
ASPM	10.67	10.96	10.95	10.04	10.56	9.77
ELOVL1	29.14	35.78	29.14	33.15	32.21	28.97
SPI1	0	0	0.01	0	0.13	0.04
POLR1H	3.21	3.91	3.3	3.53	3.94	5.6
CLDN18	0.03	0.08	0.02	0.01	0.01	0.03
ZBTB11	9.3	8.73	8.64	9.01	8.78	10.06
ATXN3	1.7	1.58	1.53	1.76	1.35	1.9
GOLGA5	11.96	12.43	12.95	14.51	12.86	13.59
FGFR2	0.01	0.01	0	0.01	0.03	0.01
LRRC40	12.11	13.24	12.9	10.18	10.58	10.63
ISOC1	17.34	16.45	15.1	15.2	15.34	17.41
EML1	1.85	2.2	2.18	2.43	1.62	2.37
TRMT11	2.15	1.6	2.08	2.23	2.27	2.25
THUMPD1	5.43	5.07	4.65	4.73	4.97	5.29
MSANTD3	12.88	8.26	10.59	8.46	7.16	9.62
KIF26A	0	0.01	0	0	0	0.01
ATG2B	4.22	4.03	3.94	4.21	4.13	4.32
ARFGEF1	5.9	6.93	6.29	6.58	7.01	6.66
ZFAT	0.9	0.81	1.12	0.95	0.91	0.9
MTFR1	5.47	5.53	4.03	4.49	4.48	3.94
STAG3	0.43	0.04	0.46	0.16	0.02	0.05
FECH	2.87	2.43	1.94	2.02	2.43	2.17
MYO9A	1.24	1.27	1.28	1.35	1.37	1.41
DDX3Y	0.02	0.02	0	0	0	0
PFKP	32.08	34.87	31.9	30.98	32.39	31.75
IDI1	5.87	5.76	5.93	6.2	6.41	6.5
SP100	4.66	4.68	4.74	5.07	5.1	5.3
KLF6	21.29	7.65	20.42	7.81	23.67	25.49
PLPP1	2.95	3.85	5.08	5.07	5.18	4.54
NEO1	4.89	6	6.16	5.67	5.57	5.99
TRAM1	13.72	24.71	23.24	24.89	24.68	14
PHKA1	2.68	2.06	2.26	2.36	2.6	2.19
TNFRSF1A	15.2	14.72	11.38	15.18	14.79	11.17
CACNB1	1.27	1.23	1.25	1.19	1.14	1.25
EVI5	2.69	3.05	2.71	2.19	2.57	2.66
STOML1	1.23	0.95	1.11	1.4	1.36	1.65
PKM	197.56	198.39	209.96	214.19	194.67	166.65
DHX29	14.53	15.39	13.64	15.05	14.05	15.22
DNTTIP2	11.16	19.4	10.84	9.88	9.61	17.51
METTL22	1.48	1.46	1.02	1.33	1.38	1.48
TP53BP1	6.27	6.39	6.15	6.46	5.65	6.46
TRO	0.13	0.1	0.13	0.08	0.14	0.11
RRP15	6.56	6.67	6.52	6.45	6.24	7.84
RHOA	102.15	104.92	97.9	97.36	94.8	96.59
DHX8	9.06	8.61	9.28	8.32	8.33	7.83
PMS2P4	1.27	2.08	1.26	0.93	1.22	2.23
PRKCZ	3.31	3.41	3.25	3.15	3.28	3.42
ZFY	0.02	0	0	0	0	0
IARS2	40.19	40.05	39.93	38.39	40.68	40.33
SYT1	0.85	0.66	0.77	0.78	0.59	0.69
NAV3	2.97	3	2.73	3.26	3.24	3.22
IDH3G	15.75	17.41	17.54	14.06	15.3	15.92
ROGDI	1.1	1.35	1.76	1.37	0.98	1.16
PDZD4	0.01	0.01	0.04	0.04	0.03	0.04
ATP2B3	0	0	0	0	0	0
ROCK1	6.95	6.56	5.23	5.22	5.27	6.45
CBFB	7.64	4.6	5.2	7.36	10.36	9.98
PDK3	2.28	2.34	1.89	1.89	2.19	2.13
HYAL2	3.97	6.22	6.84	5.31	5.17	5.28
HDAC4	0.19	0.2	0.26	0.15	0.18	0.21
RASSF1	8.01	7.89	7.33	8.02	9.73	9.82
FGFR3	0.03	0.06	0.01	0.08	0.03	0.02
IFI35	7.22	7.36	6.67	7.58	6.6	6.97
HEATR6	4.07	3.75	3.86	4.25	4.31	4.2
COASY	13.58	15.2	14.67	14.46	14.46	12.12
PLEKHH3	3.29	2.28	3.15	2.48	2.01	3.04
MEF2A	4.89	4.74	4.85	8.09	8.68	6.53
OTUD5	20.95	23.28	23.52	26.03	24.31	26.44
TFE3	39.95	36.61	39.39	38.01	37.34	36.8
TBC1D25	5.89	1.45	4.84	5.35	5.17	5.4
ACSL4	23.93	13.38	15.18	13.7	13.87	13.45
INPP5A	7.81	8.82	8.31	8.97	7.86	8.63
GPKOW	18.39	18.74	17.15	15.25	16.88	17.58
GRIPAP1	8.62	7.23	7.94	7.61	7.7	7.49
FTSJ1	28.19	25.48	22.34	18.4	20.34	18.87
PRR11	18.61	17.28	18.08	19.56	17.51	19.29
REEP1	0	0.02	0	0	0.02	0.03
ATP11A	1.84	1.13	1.4	1.66	1.27	1.58
POLR1A	6.21	6.29	6.74	6.28	6.28	6.48
LAPTM4A	81.46	82.58	76.36	76.26	77.2	78.13
TTC7A	4.25	3.45	3.9	3.58	4.1	4.09
IP6K2	5.13	4.65	5.33	5.1	4.96	5.32
SRBD1	3.41	3.43	3.9	4.18	3.64	3.77
KIF2A	5.5	10.75	9.26	8.17	10.66	9.04
RASGRP2	0.03	0.02	0.03	0	0	0
PSME4	8.19	7.91	7.82	9.23	8.12	8.44
IFT80	3.95	3.41	3.73	3.44	3.66	3.67
SIRT2	4.57	4.89	4.47	4.85	4.49	5.01
ERLEC1	17.91	16.43	19.29	18.08	16.78	20.03
PPP2R5B	7.27	8.15	8.26	8	8.61	7.71
PYGM	0.06	0.14	0.11	0.07	0.09	0.03
PAGE1	0	0	0	0.13	0.07	0
PITX1	10.8	11.43	11.55	12.56	13.83	13.27
TRPC7	0	0	0	0.01	0	0.01
MAST4	4.05	3.79	3.94	3.59	3.65	3.38
ADGRF5	2.04	1.89	1.82	2.14	2.13	1.98
SDK2	0.03	0.04	0.03	0.04	0.03	0.03
NUP133	10.6	10.92	11.46	10.78	11.29	11.02
NUCKS1	47.88	45.67	47.95	40.5	42.7	41.46
VPS35	10.64	10.62	10.55	9.47	10.92	11.14
DNAJA2	14.45	14.25	15.07	14.45	16.27	14.95
BCL3	1.84	1.79	1.44	0.99	1.51	0.79
KCNAB2	0.9	0.88	0.72	0.8	1.04	0.88
ABCC9	0.5	0.33	0.45	0.74	0.76	0.74
GAL	0	0	0.1	0.07	0.07	0
CLEC2D	0.4	0.2	0.37	0.41	0.54	0.34
FUNDC1	6.01	8.31	5	10.27	11.1	10.13
MAOB	0	0	0	0	0	0.02
RORA	0.87	1.05	0.98	1.09	1.29	1.01
DRD4	0.29	0.14	0.3	0.11	0.1	0.55
TGFBR3	2.5	3.65	3.04	3.22	3.95	3.65
HES2	0.07	0.05	0.12	0.02	0.03	0.05
ATP1B3	58.99	58.13	59.44	64.1	64.33	39.9
NEDD4	15.39	15.27	15.38	15.82	19.17	19.57
PIGB	1.6	1.42	1.58	2.11	1.59	1.52
MAPK6	8.78	11.68	9.68	9.45	9.18	9.93
GNB5	2.42	2.47	2.81	2.88	2.69	2.51
RAB27A	4.19	2.44	4.46	3.74	4	4.32
HDHD5	3.99	3.41	2.8	3.63	3.77	3.69
UFD1	6.57	6.09	6.62	6.78	6.73	6.89
LRP6	3.09	3.23	3.22	3.4	3.74	3.21
GUCY2C	0	0.01	0	0.02	0	0
SCT	0.1	0.09	0.11	0.16	0	0.33
PHRF1	18.38	18.4	19.06	20.45	20.86	21.78
ELP1	2.39	2.41	2.56	2.61	2.6	2.53
NUCB2	4.53	5.15	5.48	4.83	4.89	4.47
PFN2	33.73	25.21	32.39	47.79	33.46	41.94
PTPN3	2.75	3.08	3.34	2.34	2.51	2.41
SPTB	1.16	1.01	1.02	1.47	1.31	1.27
DAPP1	0.03	0.01	0.04	0	0.03	0.05
SLC44A1	3.54	3.17	2.79	2.94	2.38	2.79
TMEM260	1.01	1.36	1.47	0.72	0.87	0.91
SMG6	5.49	4.7	5.08	5.04	4.37	4.28
EXOC5	6.32	6.74	7.64	6.31	7.11	7.44
CLTCL1	1.19	1.16	1.09	0.94	0.96	0.92
FGF22	0.05	0.15	0.15	0.09	0.1	0.16
FSTL3	15.02	15.1	15.33	11.71	11.66	16.67
DGCR2	5.65	5.82	4.83	5.6	5.46	5.81
RNF126	14.42	12.95	13	13.46	10.4	12.69
MNT	3.9	3.9	3.88	3.69	4.03	4.04
ZXDC	4.08	4.43	4.34	4.15	4.2	4.18
JMJD6	7.1	7.65	7.18	7.13	7.06	6.96
POLB	3.12	3.32	3.75	3.62	2.65	3.37
ST6GALNAC1	0	0	0.03	0	0	0
WIPI1	4.74	4.54	4.59	5.14	4.89	5.84
FRMPD1	0	0	0	0	0.01	0
GBA2	8.46	9.39	9.17	9.81	9.42	9.69
NDST1	24.24	23.86	23.9	26.51	13.05	25.68
ASNS	5.96	6.63	6.68	5.92	5.52	6.43
AP3M2	2.79	2.53	2.25	2.28	2.19	2.52
CNGB1	0.09	0.14	0.09	0.12	0.12	0.1
ST6GALNAC2	0	0	0	0.03	0	0
CHAT	0	0	0	0	0	0
PABPC1	51.99	57.8	58.44	57.21	58.83	55.27
TESK2	2	2.12	2.32	1.5	1.75	1.53
CFAP20	11.18	12.06	9.94	12.46	12.01	13.56
CSNK2A2	7.53	6.77	6.72	7.01	7.14	6.95
PTPN21	3.21	3.1	3.03	3.73	3.74	3.37
EIF2B3	10.08	10.41	9.2	8.39	8.38	9.12
CAMK2A	0.02	0	0	0	0	0
TCOF1	32.58	33.11	32.93	33.94	36.29	33.02
CDC42	20.88	21.19	19.19	18.54	18.84	18.14
OSBPL3	4.07	4.34	4.1	3.66	3.74	3.86
EPHA8	0.01	0	0	0	0	0
SLC12A3	0.02	0	0	0	0	0
RAD18	8.13	7.87	7.74	8.31	7.94	7.96
ATP2B1	26.21	22.52	24.03	25.55	25.63	26.11
TRPM5	0.01	0	0.01	0	0	0
NCK2	13.33	14.45	14.26	12.35	12.71	11.61
MAP4K4	18.42	18.1	17.03	18.3	17.79	17.42
MGAT4A	0.31	0.19	0.3	0.24	0.2	0.14
RPL31	56.43	58.51	47.16	56.05	52.61	53.65
WDR1	75.15	50.86	78.61	51.28	71.11	72.12
SNX13	1.56	1.69	1.51	1.36	1.34	1.22
MS4A12	0	0	0	0.2	0.06	0.05
ARHGAP10	1.7	1.69	1.66	1.45	1.53	1.81
RPS6KA2	6.4	6.3	6.45	6.84	6.17	6.45
ING3	1.27	1.34	1.31	1.42	1.37	1.54
VASH1	0.49	0.61	0.63	0.76	0.66	0.51
LMCD1	5.05	4.63	4.36	6.6	6.05	6.91
BUD23	6.38	6.3	6.87	6.67	5.68	5.6
SEL1L	13.76	12.92	12.88	13.94	14.62	15.29
TRIP13	43.24	39.9	40.59	45.73	43.86	44.61
ATP6AP1	23.59	22.66	22.06	22.98	21.6	22.63
TCF3	8.67	8.76	8.96	8.28	10.36	10.56
TRIB2	2.92	3.13	3.24	2.48	2.76	1.66
DAZAP1	16.56	18.27	15.26	15.03	17.86	17.47
MBD3	9.25	10.13	10.86	9.24	5.26	8.72
HLTF	8.27	9.98	8.72	7.72	9.95	8.09
FAM50A	39	37.96	37.02	40.03	38.26	38.32
FAM3A	2.7	2.51	3.15	2.8	3.38	3.01
CPSF1	11.55	11.06	11.54	10.34	10.17	10.54
MYO3B	0	0	0	0.01	0	0.02
CYBRD1	15.93	16.06	15.74	18.2	18.52	19.76
CDH19	0	0	0	0	0.05	0.02
PDCD2	9.46	8.04	7.75	7.24	8.83	8.52
SLC6A15	1.06	1.07	1.1	1.21	1.35	1.09
RDH11	11.84	11.44	14.23	13.88	9.05	11.31
PRKACA	8.09	8.69	8.32	6.92	8.21	8.53
ADGRL1	1.68	1.77	2.12	1.52	1.67	1.43
ACTN1	40.19	43.35	44.61	42.18	47.33	46.07
ZFYVE26	3.41	3.36	3.67	4.2	4.26	4.19
RPS6KA6	0.73	0.86	0.74	0.66	0.76	0.66
EPN2	4.13	3.52	3.64	3.09	2.24	3.32
PTPN18	3.65	3.39	3.16	3.41	3.87	3.55
LIMS2	0.15	0.15	0.15	0.22	0.39	0.29
ASIC4	0.03	0.01	0.01	0.02	0	0.01
SPEG	0.34	0.31	0.29	0.14	0.3	0.14
LNX1	0.27	0.19	0.28	0.11	0.21	0.18
ALDH3A2	1.42	1.14	1.02	1.94	1.51	1.19
TFRC	111.92	109.15	107.66	64.84	75.51	106.84
SREBF1	3.05	2.82	2.95	1.94	1.8	2.06
TRPC5	0	0	0	0	0	0
AFF4	21.87	20.98	22.01	26.14	26.66	26.66
UBE2D1	7.78	7.5	7.1	7.05	7.45	7.02
MPP5	4.81	4.35	4.05	5.54	5.73	5.24
RHOBTB1	0.58	0.95	0.83	0.56	0.6	0.65
SMC1A	20.94	21.27	21.48	21.27	21.05	21.44
HSD17B10	14.61	16.35	16.78	16.28	15.84	17.98
MARK2	2.72	2.65	2.43	3.46	2.9	3.12
HMMR	16.41	14.64	15.21	15.36	12.78	14.7
CHFR	1.73	1.79	1.9	1.62	1.68	1.72
TRHDE	2.35	2.37	2.45	2.28	2.26	2.43
P4HA2	9.17	9.33	8.39	11.07	10.23	11.02
FCGR2B	0	0	0	0	0	0.01
NFATC3	2.52	2.56	1.68	2.4	1.91	1.75
TRNT1	2.81	2.78	2.93	2.7	2.63	2.99
ACADVL	27.26	23.75	22.86	20.31	22.28	21
STK10	10.77	11.22	12.06	13.48	13.04	12.81
FBXW11	28.11	27.81	24.8	27.08	25.35	30.55
ACAP1	0.3	0.35	0.33	0.31	0.22	0.25
CRMP1	2.46	2.5	2.65	2.26	2.87	2.34
EVC	16	16.14	16.02	16.22	15.47	16.52
DERL2	4.49	4.68	4.16	5.23	5.28	4.87
SIDT1	0.06	0.02	0.05	0.04	0.06	0.04
NDE1	2.55	2	2.52	2.68	2.12	1.95
IRAG1	0.02	0.07	0.03	0	0	0.01
TMEM38A	1.58	2.06	1.83	2.02	1.97	2.79
AP1M1	7.85	7.24	6.76	8.7	6.79	7.36
PVR	8.98	9.68	7.78	15.66	15.23	16.4
XRCC1	15.61	15.13	16.54	12.86	13.76	12.38
SCARB1	1.5	1.38	1.35	1.26	1.2	0.99
CYP2W1	0	0	0	0.02	0	0
MCM2	35.92	33.52	32.75	35.12	39.25	37.26
PANX2	0.27	0.37	0.13	0.3	0.26	0.32
SELENOO	4.33	4.26	4.15	4.51	5.29	4.17
TP63	0.12	0.1	0.09	0.04	0.19	0.1
ALPK1	0.3	0.42	0.47	0.36	0.55	0.39
LLGL2	0.08	0.08	0.03	0.09	0.09	0.14
PDE8A	5.7	4.72	5.6	5.01	4.78	3.68
CLCN4	3.17	2.92	3.01	2.32	2.86	2.35
NLE1	7.74	8.16	8.36	7.74	7.48	7.1
SDHA	12.54	11.31	12.23	12.13	13.62	12.97
SMARCE1	3.49	3.73	3.6	3.73	3.66	3.68
FNDC8	0.33	0.15	0.08	0	0.23	0.05
GSDMB	0.6	0.47	0.37	0.45	0.42	0.3
KDM5A	4.93	4.98	4.93	5.14	4.65	5.1
ADAM11	0.32	0.51	0.37	0.3	0.22	0.25
PPP2R3A	6.88	9.96	11.14	5.03	4.94	4.88
FERMT2	11.17	9.98	11.42	13.66	10.22	12.75
ABCB11	0.02	0	0.02	0	0	0.01
DHRS9	0.07	0.04	0.02	0.03	0	0.07
CD5L	0	0.04	0	0.07	0.01	0
PTGS2	0.58	0.58	0.41	0.6	0.4	0.64
IGF2BP2	24.49	24.5	23.81	25.42	25.9	25.22
MAP3K13	1.68	1.23	1.52	1.54	1.63	1.42
ST6GAL1	0	0	0	0.01	0	0
TBX21	0.45	0.26	0.27	0.24	0.42	0.69
VDAC1P1	9	7.73	6.41	7.42	8.39	7.83
FRY	0.11	0.08	0.13	0.08	0.17	0.13
PICALM	41.58	42.17	35.56	41.97	45.42	46.13
NSF	11.33	11.45	10.27	11.16	10.66	10.54
GLI2	1.41	1.28	1.45	1.15	1.11	0.87
CLASP1	4.65	4.62	4.5	4.67	4.84	2.28
MRPS34	44.66	42.8	42.41	51.89	44.14	62.5
NOTCH3	0.04	0.06	0.01	0.03	0.06	0.02
CLNS1A	28.65	27.72	20.37	29.12	29.07	30.08
PPP2R2C	0.01	0	0	0.01	0.01	0.04
TEAD2	2.61	4.15	4.35	3.09	4.88	3.92
EED	4.66	4.25	4.24	4.62	4.75	4.29
CDHR2	0	0.04	0.02	0.1	0	0.05
SNCB	0	0	0	0.04	0	0.02
TSG101	15.31	13.68	15.23	15.19	14.95	14.43
NCBP3	3.63	4.07	3.88	3.49	3.64	3.61
ATP2A3	0.04	0	0.01	0	0	0
CA12	2.02	1.86	2.11	1.55	1.42	1.14
MGLL	19.7	18.26	18.79	19.42	20.37	21.04
NTN4	4.3	4.57	4.8	6.35	7.46	6.74
BCS1L	7.24	6.87	6.27	6.76	7.27	7.68
NUAK1	9.16	9.28	9.18	11.78	11.34	11.49
DPP8	5.5	5.35	5.49	5.85	5.96	5.24
SLC24A1	0.97	0.91	0.75	1	0.95	1.2
ZNF532	2.46	2.5	2.42	3.08	3.11	4.15
SCARF1	5.72	6.08	4.89	6.41	5.13	5.91
LMAN1	42.98	43.14	42.99	41.68	42.97	42.1
HACD3	8.27	7.41	8.47	8.98	19.23	8.05
IPCEF1	0.09	0.03	0.04	0.03	0.05	0.03
ZZEF1	6.24	6.02	6.03	6.41	6.27	6.66
NOX3	0	0.02	0	0	0	0
ENO1	543.5	590.72	570.91	508.23	520.78	526.92
MYDGF	50.99	47.91	57.29	55.29	53.89	54.96
ANO8	3.26	3.02	2.51	2.47	2.33	2.06
TUBE1	1.86	1.44	1.43	1.65	1.5	1.82
ARHGEF10L	1.33	1.56	1.7	1.18	1.27	1.3
TXK	0.61	0.62	0.56	0.59	0.6	0.62
KCNQ2	0	0	0	0	0.01	0
TACR2	0.5	0.26	0.38	0.24	0.32	0.31
ACTR6	6.36	4.96	6.18	5.77	6.56	5.79
TIPIN	7.68	7.35	4.94	8.46	8.56	7.09
SRI	7.79	8.56	8.39	7.52	7.66	7.66
EIF4G3	12.7	12.14	11.86	11.92	11.85	11.07
NUP37	8.85	12.1	10.28	10.04	10.79	11.83
SEMA3A	3.82	3.83	3.45	2.74	2.57	2.69
GTSE1	8.27	9	8.76	8.32	8.21	8.5
SEMA3C	24.1	25.4	25.98	26.93	29.42	26.75
TTC38	5.16	5.1	5.17	4.22	4.69	5.11
ACAT1	6.84	6.09	6.34	6.2	6.78	6.21
GRAMD4	0.48	0.89	0.72	0.55	0.66	0.6
CELSR1	0.5	0.67	0.6	0.62	0.41	0.52
WNT8B	0	0.02	0	0.06	0	0.1
ZNF638	4.21	4.68	4.24	4	4.29	4.78
SLC25A40	3.07	2.64	2.94	2.91	2.39	2.57
TIMM21	4.15	3.17	4.59	4.38	2.97	5.18
ADD2	0.01	0	0	0	0	0
RASAL2	1.83	2.16	1.23	2.46	2.8	2.78
VPS9D1	5.07	5.83	5.09	5.65	4.83	5.17
ZNF37A	1.75	1.68	1.7	1.54	1.4	1.39
MARK3	4.07	3.88	3.93	3.65	3.7	3.61
SLC25A3	39.6	39.92	43.15	37.94	37.76	36.83
FNDC3B	13.01	12.28	13.37	13.8	14	13.84
FOSL2	31.93	30.89	30.95	26.41	8.76	26.89
CACNG5	0	0	0	0	0	0
CACNG4	0	0	0.01	0	0	0.04
FRYL	5.09	4.83	4.53	4.45	4.74	4.41
TMEM131	4.4	4.57	4.28	4.09	3.9	4.34
FSCN1	61.26	60.06	62.09	52.89	56.87	56.09
ACTB	472.16	481.57	542.28	555.02	511	543.35
MOCOS	4.43	3.55	4.47	4.74	4.85	3.93
PLD1	0.63	0.69	0.62	0.52	0.6	0.62
ATP12A	0.07	0.06	0.01	0.08	0	0
WDR62	2.54	2.71	2.69	2.7	2.54	2.75
DLG1	7.04	6.96	6.92	6.83	7.09	7.4
RAB7A	25.87	23.54	21.15	49.43	25.8	46.19
BCAP29	1.79	1.6	0.71	1.53	0.88	0.95
SEC31B	0.48	0.53	0.43	0.51	0.42	0.46
SART3	11.41	12.06	9.22	10.81	11.49	10.81
ARHGAP15	0	0	0	0.02	0	0.01
TUBA3D	0.04	0.05	0.07	0.03	0	0.38
EXOSC7	5.76	6.54	6.39	6.25	5.82	6.41
KIFAP3	3.21	3.22	2.91	2.44	3.1	2.74
MKRN2	4.69	4.55	2.83	3.23	3.22	3.2
MCM6	21.06	21.07	21	17.79	17.54	16.92
REXO2	15.39	16.23	12.75	13.34	13.93	15.77
RBM7	5.71	5.32	5.47	5.3	5.44	2.88
RBMS2	8.32	3.37	3.17	4.81	3.81	11.01
BAZ2A	14.39	13.96	17.07	15.66	15.8	15.85
PTPN23	7.3	6.85	7.1	7.72	8.07	7.39
MLH1	5.74	6.2	5.46	5.23	5.71	5.68
UNG	26.51	26.77	25.57	25.6	22.69	24.47
FMO4	0.07	0.22	0.15	0.08	0.33	0.64
KLHL20	3.87	3.96	3.06	4.23	4.36	4.1
SLC46A1	2.19	2.24	2.17	1.76	2.12	2.09
PLXNA2	2.32	2.36	2.58	3.85	3.84	3.47
SPAG5	14.72	15.69	15.29	15.76	13.9	14.59
ANKRD13A	8.37	8.41	8.47	9.01	8.72	9.59
TPD52	4.71	4.22	4.29	5.07	3.94	4.36
ACACB	0.49	0.57	0.47	0.52	0.47	0.51
TRAF4	3.66	4.54	4	4.22	4.09	3.65
PAG1	1.56	1.65	1.61	2.17	2.12	1.76
GPATCH1	4.67	3.54	4.51	4.35	4.83	4.94
ICAM3	3.47	3.79	1.87	3.69	3.33	3.97
NT5C2	4.91	4.56	8.49	4.94	6.06	9.4
MCAM	11.85	10.06	10.94	13.61	11.61	11.52
GPC4	0.02	0	0	0.03	0.01	0
MBNL3	0.02	0.06	0.12	0.13	0.11	0.14
CAMSAP3	0.07	0.05	0.09	0.16	0.04	0.09
RAP1GAP	0.18	0.29	0.15	0.1	0.16	0.13
XAB2	22.55	21.33	22.37	22.92	22.72	21.91
ARHGEF1	14.63	14.21	14.58	14.97	14.08	14.5
STXBP2	7.02	7.73	7.47	6.59	7.06	6.89
MAP2K7	3.86	4.2	3.8	3.85	3.94	3.93
NMRK2	0	0	0	0.01	0	0
DGKD	6.97	7.09	6.54	6.73	6.97	7.07
CTTNBP2	0.36	0.22	0.26	0.62	0.8	0.42
RARB	0.11	0.15	0.05	0.28	0.14	0.19
TOP2B	22.57	22.72	22.29	21.04	21.01	19.37
TM9SF3	42.94	43.91	43.12	45.98	46.72	42.73
NFKB2	13.76	13.46	13.35	12.66	13.35	13.98
UBE2T	15.09	16.02	14.18	16.04	15.94	14.98
PPP1R12B	0.26	1.04	1.01	0.53	0.83	1.08
DNAJC10	4.72	4.57	4.85	4.56	4.86	5.18
GTF3C1	8.69	9.35	9.06	8.88	9.14	8.29
IL4R	2.06	2.04	2.12	3.15	1.6	1.63
USP33	10.94	10.87	10.55	9.12	9.25	9.77
PAK3	0.83	0.68	0.76	0.51	0.55	0.59
CAPN6	0.12	0.15	0.03	0.14	0.04	0.11
DCX	0.01	0	0	0.01	0	0
SNRPA	17.51	21.11	20.29	14.55	17.35	19.87
SPAG6	0.03	0	0.01	0	0	0
EXOSC5	17.98	18.69	16.42	18.04	21.67	21.19
DYNC1I2	9.09	11.73	10.28	10.54	8.64	8.31
APBB1IP	7.98	7.34	7.66	8.56	8.43	7.54
LRCH4	3.3	3.11	3.26	2.95	3.13	3.26
FAM76B	3.52	3.49	3.39	3.65	3.21	3.84
SIRT6	8.27	9.76	8.4	7.98	8.8	8.73
POLD3	7.63	7.52	4.5	7.73	4.65	7.41
ACTN2	0	0	0.01	0	0.02	0
CAPZB	11.06	10.73	9.38	10.53	9.34	9.38
GPR137B	3.58	3.61	4.28	4.93	4.49	4.32
NAALAD2	0.47	0.45	0.5	0.45	0.62	0.42
JADE1	2.11	3.28	3.01	3.19	3.33	3.48
SLC25A43	7.64	3.6	3.04	8.2	7.54	3.39
UBE2A	9.46	8.69	10.01	9.81	7.02	7.35
FGFR1	1.99	2.56	2.28	2.7	2.56	2.63
FKBP6	0	0.01	0	0	0	0
SMC1B	0.05	0.01	0.01	0.01	0	0.01
FBLN1	0.98	1.07	1.13	1.11	1.16	1.39
CST7	0.55	0	0.12	0	0.08	0.37
MAP2	0.08	0.07	0.13	0.09	0.13	0.14
PIAS2	0.85	1.05	0.96	1.16	1	1.05
ARAF	19.62	19.91	19.74	20.23	19.3	19.53
MCCC1	5.56	6.69	6.46	4.59	5.01	5.54
LAMP3	0.33	0.45	0.28	0.25	0.29	0.24
FAP	0.11	0.12	0.02	0.15	0.18	0.18
NEBL	0.01	0.01	0.03	0.02	0.01	0.01
ACER3	0.89	0.93	0.47	0.71	0.77	0.67
UBE2K	25.21	23.21	26.82	21.53	11.95	19.15
PIK3C3	2.13	2.04	2.17	2.03	2.36	2.24
N4BP2	1.66	1.43	1.26	1.63	1.47	1.58
TIGAR	2.08	1.98	1.96	2.27	2.26	2.39
TULP3	6.07	6.21	6.57	6.84	5.93	5.86
SYNJ2	8.31	9.2	9.03	7.04	7.11	7.26
PPP2R5C	5.61	6.01	5.44	5.82	5.78	5.06
PMS2P1	1.58	1.11	1.15	1.52	1.36	1.55
GNB1	71.36	60.83	73.21	33.72	68.19	57.45
HOXA9	0.04	0.06	0.04	0	0	0
EDN1	8.13	8.55	6.78	17.2	15.69	15.67
MLLT10	2.86	3.26	2.96	3.2	3.11	3
ZCWPW1	0.49	0.53	0.46	0.55	0.47	0.63
ADCYAP1R1	0.06	0.03	0.12	0.02	0.07	0.03
FGF20	0	0	0.02	0.02	0.19	0.12
P2RY10	0.02	0	0	0.04	0.01	0.03
ITM2A	0.5	0.41	0.55	0.79	1	1.06
NRDC	41.6	42.21	40.87	40.96	41.59	40.89
VDAC3	21.42	19.69	21.04	20.71	21.69	22.18
PCM1	3.41	3.04	3.22	3.26	3.74	3.5
TNRC6C	0.84	0.81	1	0.69	0.62	0.99
CBFA2T2	4.5	4.78	4.4	3.93	3.78	4.08
BRINP1	0	0	0	0	0	0.02
ITCH	9.22	7.18	7.13	8.37	8.95	9
PKD2L2	0.01	0	0	0.01	0.05	0.05
TP53INP2	6.53	5.48	6.54	8.39	8.77	9.11
SDF4	28.58	25.97	23.38	18.56	24.61	27.98
MYH7B	0.12	0.04	0.05	0.08	0.14	0.06
TP73	0.13	0.16	0.17	0.29	0.34	0.29
TOLLIP	8.44	8.9	8.13	10.97	10.48	10.51
UBE2D4	1.05	1.48	1.8	1.79	1.56	1
CLUL1	0.02	0	0	0.01	0.01	0
RUNX1T1	0.24	0.19	0.2	0.14	0.19	0.11
CDH17	0.53	0.28	0.35	0.46	0.59	0.54
THOC1	3.43	2.67	3.24	2.74	3.16	3
FKBP7	1.17	1.87	2.02	1.35	1.03	1.69
OSBPL6	1.55	1.59	1.64	1.25	1.39	1.57
SLC1A3	1.32	1.51	1.37	0.97	0.86	1.07
XRCC5	94.34	107.43	103.37	86.56	85.55	87.86
LXN	0	0.06	0.02	0	0	0.01
SP140	0.93	1	1.14	1.47	1.4	1.14
MKNK1	4.37	4.32	3.64	3.56	3.68	2.81
TNS1	10.59	10.41	10.61	11.27	11.9	11.35
REXO1	7.62	8.13	8.22	7.6	7.78	8.8
SAR1A	8.58	20.57	19.74	8.86	16.06	8.7
CDC14A	1.03	1.14	0.91	0.89	0.64	1.02
RAPGEF3	1.97	1.95	2.03	2.81	2.74	2.77
CEACAM1	3.7	3.84	3.69	4.7	6.21	5.21
SENP1	4.55	4.98	4.73	4.6	4.23	4.88
DUSP13	0.02	0	0	0	0	0
CIC	7.19	7.52	6.95	6.47	7.02	7.01
LIPE	0.65	0.83	0.73	0.62	0.54	0.51
FDFT1	5.7	4.95	5.26	5.76	4.54	4.73
PAFAH1B3	16.03	15.74	15.78	14.8	12.39	16.1
OPHN1	1.35	1.24	1.13	1.32	1.8	1.66
AFM	0	0	0	0	0	0.02
KIF22	9.93	9.5	10.5	8.79	9.14	9.42
CARMIL1	3.6	3.36	3.02	3.63	3.92	3.66
PGM1	16.99	17.58	17.8	18.35	18.36	19.48
DDX1	17.49	18.48	18.58	15.98	16.39	15.61
DNM2	8	8.15	7.88	7.42	7.49	7.09
EPB41L2	20.79	18.91	22.11	20.95	19.1	18.45
RIMS1	0.05	0	0.03	0.06	0.01	0.04
MOXD1	2.46	2.25	2.27	2.07	1.98	1.81
STX7	2.94	2.95	2.77	2.96	2.79	3.2
RABL2B	1.77	1.81	1.66	1.6	1.51	1.3
KEAP1	18.31	23.6	21.16	19.58	21.71	24.76
DDX43	0.03	0.01	0	0.01	0.03	0.04
PTPRH	1.63	1.41	1.32	0.89	1.26	0.99
DCT	0.4	0.52	0.53	0.53	0.9	0.32
SLC35C2	5.93	5.99	6.24	5.87	6.97	7.9
CRYBG3	3.76	3.76	3.98	4.21	4.65	4.55
EPHA6	0.05	0.06	0.03	0.05	0.09	0.05
RFX3	0.7	0.65	0.65	0.56	0.66	0.66
RIF1	5.99	5.67	5.91	5.02	5.34	6.08
RAB21	5.49	5.34	5.17	5.24	5.69	5.45
SLC4A4	0.31	0.36	0.28	0.39	0.36	0.34
SMARCA2	3.21	3.12	3.04	3.2	3.15	3.02
RDH8	0	0	0.02	0	0	0
SESN1	1.16	1.16	1.27	0.67	0.8	1.03
MID2	2.15	2.07	2.12	2.38	2.36	2.46
COL5A3	0	0.01	0	0.04	0.01	0
SRCAP	9.91	8	10.44	9.71	3.69	8.87
PUM3	23.87	24.28	25.32	23.63	23.83	25.04
CPB2	0.02	0.02	0.01	0.06	0.05	0.03
CHRNA3	0.03	0.07	0.1	0.12	0.13	0.17
KCNN2	0.94	1.19	0.9	1.11	0.98	1.09
CNOT4	2.43	2.65	2.7	3.04	2.45	2.96
PSEN1	5.79	5.68	4.78	6.49	6.78	6.61
CPOX	16.88	17.26	16.82	15.98	14.7	14.84
CLDND1	11.2	11.7	12.01	8.51	9.95	10.7
MOK	0.69	0.55	0.83	1.1	0.87	0.88
HSP90AA1	268.51	238.63	259.75	238.89	233.09	236.03
RBL1	11.05	11.13	11.01	11.36	10.76	11.16
DLGAP4	22.86	19.78	21.15	19.08	20.59	24.67
IGSF9B	0.51	0.78	0.72	0.64	0.84	0.74
CROCCP3	0.46	0.71	0.69	0.48	0.43	0.62
NDC80	11.95	9.61	11.51	9.48	10.86	9.75
AP4E1	4.24	2.91	3.66	4.7	4.28	4.79
RSBN1	2.2	1.93	2.12	1.89	2.24	1.79
MAGI3	1.45	1.56	1.54	1.24	1.34	1.19
CXCL2	18.68	19.83	22.05	21.51	18.63	24.25
AFP	0.02	0.1	0.09	0.05	0.18	0.14
COL4A4	0.24	0.17	0.21	0.5	0.36	0.43
TCF7	3.98	1.78	2.03	3.04	1.7	1.32
OSTM1	9.38	8.02	9.73	10.29	11.83	10.83
CDH7	0.01	0	0	0	0.01	0
IMPG2	0.05	0.06	0.06	0.03	0.06	0.01
PCNP	23.72	22.34	21.57	22.16	23.53	21.85
EXD2	3.49	2.66	3.76	3.55	3.89	3.85
ARG2	11.56	12.09	11.41	9.58	9.82	9.34
MEF2C	0.45	0.39	0.44	0.48	0.47	0.43
PTPRC	0.02	0.01	0.01	0	0	0.05
CACNA1S	0	0.03	0.01	0.01	0	0
PKP1	0.12	0.04	0.06	0.04	0.01	0.03
UBA5	4.35	4.24	4.81	5.21	4.77	3.94
STK17B	6.25	6.26	6.32	5.35	6.37	6.31
CDC14B	1.9	2.36	2.06	2.42	2.29	2.42
ZNF510	1.65	1.76	1.77	1.79	1.77	1.8
LRP2	0	0.01	0.01	0.01	0.01	0
ZNF506	0.18	0.1	0.15	0.07	0.08	0.13
JMJD4	6.96	5.24	5.43	7.04	5.96	7.03
DUSP12	7.24	7.27	7.76	5.25	6.39	7.02
AACS	2.43	2.75	2.5	2.25	2.27	2.34
DELE1	14.34	14.72	14.75	13.61	14.3	13.04
CADPS2	1.41	1.53	1.35	1.34	1.57	1.32
PCDHB4	0.24	0.25	0.29	0.1	0.22	0.13
PCDHA6	1.66	1.73	1.17	1.43	1.14	1.45
PCDHGA2	0.62	0.62	0.41	0.42	0.69	0.53
HSPB11	9.82	10.73	10.89	8.81	9.54	10.45
PHLPP1	2.97	3.06	3.17	3.71	3.85	3.27
ATP8B1	8.11	10.65	10.56	14.25	12.86	11.19
IL12RB2	0.3	0.2	0.25	0.12	0.18	0.25
SMARCD3	0.17	0.37	0.24	0.48	0.38	0.52
WDR70	7.09	7.94	8.12	8.27	7.8	7.47
FYB1	0	0	0	0	0.03	0
MPP4	6.13	5.88	6.16	4.97	5.93	5.72
STRADB	7.43	7.5	7.42	8.36	7.55	7.13
BZW1	24.95	39.83	41.25	24.9	24.27	24.8
PGR	0.09	0.08	0.1	0.03	0.06	0.07
C1QTNF3	0.05	0.24	0.14	0.21	0.12	0.07
ME2	2.72	2.75	2.71	2.85	2.5	2.77
C5orf22	9.4	8.54	8.62	9.49	9.1	10.06
CCNT2	3.09	1.26	2.07	1.89	2.43	2.34
FAM135A	1.56	1.21	1.57	1.25	1.07	1.38
COL19A1	0.01	0	0	0	0	0
EPB41L3	15.69	15.71	12.84	18.85	18.02	16.13
COBLL1	0.7	0.46	0.62	0.84	0.82	0.83
DLG3	1.65	1.65	0.86	0.99	1.53	1.61
KCNK2	0.18	0.33	0.15	0.25	0.51	0.5
SERTAD4	3.05	2.47	2.94	3.97	3.74	3.48
TRAF5	2.29	2.18	2.09	2.25	2.19	1.97
MRPL22	8.68	9.07	9.02	9.62	10.31	8.51
GEMIN5	14.88	14.39	14.7	15.65	13.82	16.11
OPRK1	0.02	0.08	0.01	0.03	0.02	0.02
NFE2L1	54.26	43.51	53.05	44.44	56.52	45.35
GSK3B	5.88	5.09	5.32	5.51	6.41	5.5
ITGB5	28.86	34.17	31.52	26.2	28.02	27.8
ERC1	2.01	2.37	2.32	2.2	2.43	2.44
XPO1	9.57	10.92	9.66	9	9.47	9.1
LINC01587	0	0	0	0	0	0.03
RNF13	4.44	5.19	6.25	5.27	5.32	4.34
TRPM3	0.01	0	0	0.01	0	0
PALB2	3.74	3.85	3.7	3.39	3.82	3.73
DOP1A	1.47	1.37	1.31	1.27	1.45	1.27
LYRM2	4.44	4.27	4.49	4.81	4.3	4.58
BCKDHB	3.04	3.68	3.24	3.1	2.48	2.49
KAT6A	1.96	1.43	2.02	2.42	2.52	1.35
TUT7	5.19	5.08	4.52	4.45	4.74	4.43
ULK2	0.16	0.15	0.22	0.21	0.12	0.16
GRHL2	0.01	0	0	0	0	0
TNPO1	34.62	33.8	35.34	39.94	40.52	40.51
PLOD1	31.45	31.1	28.46	25.51	27.12	26.3
P2RX5	1.63	1.66	1.61	1.61	1.45	1.3
ITGAE	1.63	2.1	2.44	2.19	1.82	1.7
DIS3	13.73	13.58	13.37	14.58	14.94	14.47
PIBF1	4.68	5.66	4.92	5.39	4.92	5.51
TDRD3	1.55	1.04	1.1	1.01	1.17	1.22
NUFIP1	4.95	5.54	5.36	5.35	5.52	5.56
PDS5B	2.88	2.99	3.15	2.78	2.75	2.72
OXCT1	20.73	17.08	20.18	19.07	20.01	17.21
RRAGB	2.03	3.09	2.29	2.69	1.65	3.01
CYLD	1.75	2.33	1.77	2.27	2.3	2.53
SLC27A5	0.38	0.55	0.48	0.34	0.5	0.41
ZNF324	3.61	3.85	3.27	3.96	3.59	4.15
ZNF671	1.16	1.31	1.64	1.34	1.65	1.18
ZNF416	3.3	2.8	3.68	3.77	3.45	3.29
ZNF586	1.86	2.01	2.32	2.09	1.87	1.97
ZNF446	3.01	2.77	2.77	2.41	2.56	2.57
ZNF264	2.25	1.97	1.92	1.49	1.56	1.82
RPS5	168.08	121.45	123.28	118.97	120.59	133.31
FAT1	17.98	17.95	18.53	19.44	19.81	18.58
YTHDC1	8.83	10.51	10.77	10.34	9.26	7.8
CHMP2B	1.7	1.55	1.73	1.82	2.09	1.89
SMAP2	14.78	14.14	14.13	12.68	13.81	12.87
PPIE	4.05	4.18	4.05	4.56	3.98	3.87
ZMPSTE24	14.45	26.61	26.05	15.94	16.07	16.15
STARD7	23.45	22.48	22.55	21.77	22.58	23.86
NOA1	8.83	11.69	10.74	9.66	11.21	10.79
REST	5	4.78	5.11	5.74	5.23	5.32
HAL	0.09	0.02	0.05	0.02	0	0.01
SSH1	4.33	4.67	3.91	4.04	4.45	3.79
GSTP1	102.18	99.77	104.67	108.73	99.85	103.61
APLP2	85.86	109.12	87.31	98.56	87.76	108.43
FAM234B	1.54	1.58	1.66	1.44	1.55	1.58
SLCO1A2	0.02	0	0.02	0	0.01	0.01
WBP11	24.2	24.66	24.06	23.34	21.76	24.16
EIF3I	39.8	36.4	36.33	33.08	29.22	33.06
NKAIN1	0.03	0	0.01	0	0	0
COL16A1	2.79	2.83	2.58	2.22	2.48	2.57
TXLNA	20.44	21.26	20.85	20.08	19.96	19.1
APOB	0	0	0	0	0	0
NCOA1	1.64	1.94	1.74	1.61	1.41	1.77
AGBL5	6.12	5.33	6.42	6.2	5.67	6.96
EFR3B	0.47	0.56	0.48	0.3	0.35	0.55
KIF3C	5.24	4.85	4.99	4.73	4.53	4.32
RAB10	28.75	29.93	30.42	28.1	27.45	25.58
GCKR	0.02	0	0.03	0.02	0	0.01
HADHA	23.43	22.82	25.44	25.7	26.16	25.2
MAPRE3	1.88	1.71	1.89	1.66	1.66	1.95
CAD	16.64	16.55	17.6	15.45	16.38	15.25
CD59	30.22	28.77	34.9	32.85	35.33	38.03
CD82	3.48	3.5	3.59	3.41	2.93	2.73
BCORL1	2.92	2.61	2.74	1.9	2.25	1.91
ATRX	3.68	3.89	3.97	3.7	3.87	3.88
AK6	16.86	16.08	16.56	10.89	16.9	16.46
MYNN	3.36	3.45	4.42	2.79	4	3.2
MECOM	2.05	2.31	2.26	2.11	2.43	2.75
SCAMP1	5.78	10.08	4.6	4.54	10.04	4.94
PREP	6.34	5.74	6.03	5.14	6.17	5.96
HACE1	1.84	2.17	1.85	1.68	1.63	1.49
SEH1L	4.08	4.55	3.88	3.78	4.19	4.36
WDR47	3.29	3.39	2.86	3.41	3.06	2.86
WDFY1	23.36	23.38	22.57	23.55	22.34	23.84
OVGP1	0.51	0.37	0.29	0.07	0.29	0.35
SLC25A24	6.44	9.76	6.17	5.7	8.38	10.28
MAP3K4	6.93	6.43	6.77	5.42	6.42	5.13
PILRA	0.13	0.15	0.25	0.08	0	0.02
IGSF9	0.07	0.15	0.06	0.11	0.13	0.09
ABCB1	0.41	0.46	0.41	0.2	0.4	0.26
ZNF213	0.92	0.88	0.7	0.88	0.91	1.66
AKR1B1	69.14	77.36	75.51	71.54	72.78	66.93
CPNE3	10.78	11.43	11.07	11.13	10.79	10.57
RRN3	12.11	12.67	13.11	14.64	13.83	13.01
CTTN	54.41	53.1	39.26	49.64	48.61	63.06
WNT11	0	0	0	0.04	0	0
MTIF2	13.26	12.61	13.9	12.59	13.33	13.52
DDHD2	2.98	3.04	2.9	2.8	3.05	3.1
TTC39A	0.03	0.04	0.06	0.07	0.03	0.02
EPS15	10.07	9.66	9.88	10.43	9.83	10.84
ORC1	11.19	11.74	11.69	10.77	10.31	11.17
MGST2	1.44	2.36	1.77	2	2.38	1.64
CHERP	16.58	15.77	16.06	15.59	16.33	14.95
ATG16L1	9.36	10.05	8.1	8.03	9.01	8.53
USP40	3.99	4.52	4.35	3.81	3.34	3.84
POMGNT1	11.75	15.5	12.86	12.51	12.88	12.2
RAD54L	6.73	8.85	9.07	7.98	5.37	6.35
MAST2	5.74	6.46	6.15	6.36	5.82	6.4
DNAJA1	65.78	66.69	68.37	63.75	63.76	66.12
B4GALT1	15.02	14.57	14.07	14.09	13.78	12.6
CHMP5	26.41	26.69	29.13	32.18	28.74	31.9
NFX1	5.15	4.79	4.66	4.81	5.4	5.01
AQP6	0.03	0.04	0	0.01	0.06	0.02
DIMT1	2.49	2.57	2.44	2.64	2.25	2.65
IPO11	8	7.13	7.08	8.26	8.62	8.76
FOLH1	0.01	0	0	0.01	0.04	0
EIF2AK1	22.56	23.29	23.65	22.04	20.39	20.12
EPDR1	0	0.07	0	0	0	0.05
SNX10	0.13	0.17	0.03	0.09	0.04	0.09
SEPHS1	8.6	13.95	12.53	11.68	11.78	9.15
MRPL28	15.63	15.53	16.82	15.96	17.26	15.43
ITPKC	3.68	3.54	3.49	4.18	3.9	3.11
CEACAM6	0.03	0.12	0.07	0	0.06	0.08
FAT2	0.18	0.24	0.21	0.25	0.18	0.24
RBM22	27.16	29.06	27.37	32.07	31.51	31.67
TMED2	42.68	34.89	40.25	44.96	42.45	42.68
ERO1B	0.99	1.05	0.86	0.78	0.76	1.01
ZFAND6	5.67	5.69	5.61	5.56	6.17	5.27
HSD17B2	0.08	0.08	0.04	0.18	0.2	0.12
TXLNG	13.72	14.58	13.7	11.99	12.06	13.34
PPEF1	0	0	0	0	0	0.01
LAT2	0.56	0.39	0.29	0.35	0.2	0.43
HUWE1	40.55	40.12	41.38	39.13	39.66	37.01
ZW10	17.07	15.79	17.37	16.63	16.21	17.73
ALG9	2.88	3.04	3.02	3.48	3.41	3.72
MYBPC2	0	0.01	0	0.01	0	0
NOX4	0.19	0.15	0.26	0.3	0.38	0.36
ACOX3	4.29	4.26	4.12	4.3	4.83	4.45
MTMR2	4.11	3.93	4	4.41	4.2	4.1
PPP1R15A	42.95	41.53	40.21	60.23	56.52	60.6
HSD17B14	0	0.39	0	0.08	0	0.2
TRIP6	12.13	11.13	10.76	10.57	9.6	9.81
ACHE	0.02	0.02	0.02	0.07	0.02	0
FTL	1202.88	1122.2	1125.52	1566.15	1441.93	1613.63
SRRT	28.4	26.02	25.11	22.49	25.82	25.97
BAX	20.36	23.3	21.61	18.42	21.03	22.34
NLK	6.31	6.56	6.66	6.19	6.93	6.19
PIGS	8.31	8.43	8.25	8.06	7.81	7.01
TMPRSS11E	0	0.05	0	0.1	0	0
ATXN7L3	15.66	16.84	16.09	14.84	16.27	15.76
PGS1	5.58	6.93	5.18	5.21	4.95	4.83
PSMC5	52.05	43.88	45.29	44.05	41.89	49.94
UIMC1	5.25	6.63	6.59	6.08	5.92	7.11
CETP	0	0	0.02	0.03	0.07	0.01
MMP2	1.38	1.69	1.51	1.75	1.5	1.8
LPCAT2	0.32	0.4	0.37	0.44	0.6	0.56
GNAO1	0.14	0.14	0.2	0.14	0.13	0.14
OGFOD1	9.15	8.82	8.8	10.04	9.61	9.59
SH3BP2	7.92	7.73	8	7.34	7.52	7.09
NOP14	42.13	44.66	41.95	46.09	41.82	46.47
ADD1	14.22	14.63	13.69	12.98	14.23	11.06
L2HGDH	3.58	3.61	3.56	3.5	3.46	3.84
TXNDC16	1.64	1.96	1.8	1.72	2.03	2.02
RTRAF	14.44	13.66	13.66	15.03	14.33	15.75
NID2	18.68	21.44	19.46	23.74	25.06	22.54
GMCL1	4.97	5	4.49	4.2	4.63	4.82
SF3B2	43.81	42.7	42.12	44.74	44.2	44.38
KLHL42	2.49	2.02	2.87	3.36	2.18	3.07
GNAS	18.18	18.11	18.87	17.62	18.19	22.9
DNM1L	9.81	9.69	9.43	9.12	9.02	8.55
PTHLH	1.19	1.63	2.16	1.65	1.39	1.38
PHACTR3	1.37	1.57	1.54	4.12	3.97	4.09
ERGIC2	8.23	7.73	7.85	9.37	7.97	9.27
TFAP2C	0.84	0.95	1.43	1.11	0.93	1.09
AURKA	33.83	47.92	49.96	44.89	29.14	44.95
CASS4	0.01	0.01	0.01	0	0.04	0.02
PIR	2.78	2.2	2.35	2.63	2.32	2.7
AAMDC	3.67	3.33	3.04	3.31	4.33	3.78
RFX2	1.34	0.99	1.16	0.93	0.9	0.93
METTL2A	4.54	4.75	5.55	5.46	4.93	4.6
SULT2B1	0	0	0	0.06	0	0
ALG6	2.74	2.74	2.85	2.16	2.54	2.37
CNOT3	6.26	6.37	6.73	5.51	5.59	5.81
GP6	0	0.09	0.02	0.03	0.02	0.07
PTPN4	0.62	0.64	0.61	0.47	0.49	0.56
DDX18	17	17.68	18.78	19.82	19.12	18.79
KHSRP	49.59	53.03	63.74	51.96	56.76	57.73
GNA11	12.99	12.96	13.67	12.41	12.5	13.13
ASAP3	1.06	0.74	0.97	1.17	0.75	0.99
EDEM2	15.28	17.61	17.32	15.47	16.43	15.04
DNMT3B	3.06	3.4	3.05	4.13	3.64	4.05
REM1	0	0	0	0.01	0	0
TPX2	108.33	110.57	105.23	107.92	112.11	107.05
FER1L4	0.32	0.44	0.35	0.27	0.29	0.33
PDRG1	23.9	26.83	24.87	28.55	29.37	29.21
EPB41L1	6.01	6.58	6.05	6.59	7.84	7.12
SLC15A1	0	0	0.01	0	0.01	0
DOCK9	12.56	12.13	11.76	13.81	11.17	14.37
ANKRD10	6.33	6.96	6.59	6.85	7.17	7.35
TGDS	2.72	2.84	2.28	2.76	2.33	2.46
DOCK3	2.41	2.65	2.22	2.39	2.39	2.32
C3orf18	1.45	1.89	1.73	1.81	1.65	1.48
COQ9	6.25	6.06	6.39	6.51	6.57	6.43
TMEM40	0	0.01	0	0.01	0.01	0.03
KIF9	0.86	0.86	0.89	0.94	1.1	1.36
ARHGAP28	0.11	0.13	0.14	0.11	0.15	0.07
CRLS1	9.04	6.47	8.44	6	5.59	8.18
PPP1R13B	1.87	1.82	2.11	1.99	1.92	2.12
ATRN	13.89	13.89	14.03	14.24	13.83	13.94
SMOX	5.72	6.17	6.03	5.23	5.16	5.66
FKBP1A	35.92	33.41	34.3	34.53	46.69	37.69
NSFL1C	15.12	18.84	18.74	14.29	16.08	14.26
SLC4A11	3.35	3.48	3.2	3.23	3.3	3.06
C20orf194	4.06	4.33	4.17	4.09	4.24	3.73
ZNF343	7.61	8.66	8.81	8.34	7.96	8.07
EBF4	0	0.03	0.04	0.06	0	0
CPXM1	0	0.02	0	0	0	0
MAVS	19.7	12.12	19.6	18.83	12.27	19.63
LZTS3	2.1	2	2.18	2.09	2.64	2.35
XRN2	71.29	71.82	73.39	71.44	70.31	71.15
KIZ	2.42	2.94	2.7	2.16	2.45	2.35
DYNLL1	36.43	35.49	37.43	37.73	39.6	39.56
TESC	0.04	0.02	0	0	0	0.05
SNX5	23.54	19.65	22.5	21.04	19.58	20.47
RPL6	187.56	186.96	182.12	177.87	170.5	186.54
SIRPG	0.56	0.67	0.42	0	0.18	0.39
MAPKAPK5	1.78	2.18	1.99	1.75	1.86	1.86
P2RX7	1.13	1.4	1.1	0.59	0.51	0.53
ESF1	16.9	14.73	17.21	17.49	15.9	13.38
RBBP9	12.37	13.31	11.42	11.38	10.24	11.41
ANAPC5	10.53	10.6	10.39	10.9	11.45	10.37
SLC23A2	3.48	11.19	10.77	10.27	10.37	10.94
SLC8B1	5.29	4.69	5.13	5.07	5.17	4.83
TMEM230	51.74	53.73	52.74	58.69	21.85	21.44
DZANK1	0.98	0.85	0.78	0.86	0.72	0.62
KDM2B	2.23	2.7	2.72	2.29	2.32	2.54
CFAP61	0.03	0.04	0.03	0.03	0.01	0.02
LHX5	0.03	0	0	0	0	0.01
TASP1	3.31	3.36	3.78	3.55	3.12	3.44
OAS1	0.7	0.62	0.72	0.74	0.7	0.91
GCN1	38.66	38.37	37.66	36.43	37.76	36.67
RPLP0	181.56	192.12	172.59	173.27	156.79	147.09
PXN	56.79	42.17	51.52	52.61	53.65	47.26
SIRT4	0.03	0.45	0.3	0.34	0.29	0.32
RPH3A	0.02	0	0.01	0	0	0
KIF16B	3.07	2.94	3.27	2.8	2.57	2.88
TRMT6	21.42	22.85	21.26	22.58	21.08	22.31
CHGB	0.18	0.22	0.21	0.1	0.1	0.18
PEBP1	70.15	64.57	66.93	66.65	60.86	67.83
BRAP	8.61	7.46	6.96	8.89	8.69	8.33
ERP29	39.14	37.12	38.83	36.89	37.52	36.62
NOS1	1.04	1.28	1.16	0.42	0.49	0.42
FUS	53.64	53.24	51.43	51.2	50.03	53.39
IGBP1	34.67	33.23	39.47	31.93	39.49	31.27
FXYD5	31.61	31.95	30.41	30.1	32.01	34.84
ZNF302	2.56	6.6	2.98	2.1	6.18	2.59
GRAMD1A	8.48	8.49	8.69	7.03	7.58	7.2
FXYD3	0.01	0.02	0.01	0	0	0
HEPH	0.01	0.01	0.01	0	0	0
CDIP1	0.59	0.89	0.45	0.9	0.93	0.83
CMTM1	0.06	0	0.02	0	0.07	0.03
GANAB	146.2	136.78	137.8	134.99	151.78	135.49
GMIP	4.08	4.59	4.44	3.84	4.21	4.28
RBM41	2.71	3.03	3.32	2.77	3.15	2.6
BIRC5	8.86	9.47	10.03	14.1	8.66	9.44
LAG3	0.06	0.01	0.18	0	0	0.07
MLF2	26.01	25.67	24.67	23.28	23.79	24.15
OTUB2	6.88	6.05	6.36	5.96	6.41	6.69
DDX24	20.88	22.8	24.99	24.33	24.56	24.31
ZBTB25	1.25	0.92	1.07	1.12	0.88	1.17
NECAP1	1	2.98	0.99	0.96	1.11	1.21
ARHGAP4	0.94	0.79	1.44	1.14	0.95	0.72
ANKRD24	0.26	0.17	0.11	0.16	0.13	0.17
DHX32	10.26	10.53	10	10.26	10.41	11.01
RCOR1	13.38	12.92	12.7	14.14	14.06	14.42
GPATCH2L	3.18	1.29	1.46	1.65	1.42	1.43
LTBP4	13.04	14.45	13.49	10	10.6	10.12
BLVRB	4.02	4.76	7.38	6.55	5.26	6.74
SLC9A1	9.73	9.13	8.29	9.8	9.55	8.82
SPTLC1	7.49	7.68	7.2	8.09	7.87	7.65
PAPOLA	17.55	17.73	18.46	18.69	17.58	17.04
CCNK	9.3	9.29	8.01	8.43	8.76	9.08
PCBP4	6.1	8.02	6.06	7.9	7.78	5.77
RGS1	0	0	0	0	0.03	0.04
YPEL3	0.03	0.01	0.01	0	0	0.03
MRPS33	2.95	3.26	3.46	4.01	3.72	3.13
NDUFB2	3.83	5.83	5.9	6.23	4.56	6
NUDC	109.26	106.89	106.92	98.31	92.02	93.19
MAEA	6.43	8.76	10.78	10.48	9.18	6.61
ICAM1	32.94	33.12	33.22	31.2	33.07	31.89
STRN4	9.67	8.88	9.67	8.28	8.13	9.71
IRAK3	0.01	0.05	0.04	0.02	0.04	0
LYZ	0.27	0.28	0.15	0.3	0	0.18
SI	0	0	0	0	0	0.02
MUL1	22.19	20.95	23.19	25.94	23.3	24.96
TFAP4	1.98	2.05	2	1.48	1.93	1.56
PDCD7	8.53	9.34	8.75	9.74	10.8	10.12
SPG21	15.57	13.17	14.79	12.96	16.97	15.24
DNAJB11	8.43	6.84	7.33	6.52	5.8	7.25
P3H2	3.8	4.38	3.94	3.34	4.17	4.35
THPO	0	0	0	0	0.01	0
FLT3LG	1.41	1.4	1.59	1.07	1.08	1.42
RAB11FIP3	5.66	5.26	5.88	5.09	5.24	5.05
GNPTG	4.59	4.62	4.32	5.3	4.54	4.46
ZNF268	0.72	0.71	1.75	0.95	0.74	0.89
GOLGA3	15.74	15.56	14.91	14.6	14.83	15.42
PABPC4	15.45	15.61	15.7	14.52	14.59	14.58
CD209	2.18	2.39	2.1	2.26	2.39	2.55
CERS4	1.49	1.56	1.71	1.63	1.71	1.59
MCOLN1	4.3	4	4.62	4.9	4.82	6.28
USP48	8.81	9.21	8.37	7.53	7.13	7.45
EFNB1	4.37	4.36	4.34	4.12	3.16	3.18
PDPR	8.75	9.63	16.34	10.48	19.54	18.18
AARS1	20.67	20.46	20.52	24.64	24.8	24.95
GLG1	11.1	10.88	10.51	11.83	12.23	10.67
KIF4A	24.71	25.23	22.52	22.7	22.37	23.36
TNRC6A	5.96	5.8	5.95	5.65	6	5.08
PLEKHG2	4.31	4.38	3.82	3.3	3.66	3.61
DLL3	0.38	0.22	0.21	0.08	0.17	0.29
NAT14	5.36	5	4.27	3.65	5.08	4.82
PITPNM2	1.4	1.16	1.43	1.01	1.24	1.14
EXOC1	8.29	8.72	7.36	8.7	7.75	8.9
RBM27	13.15	12.21	12.11	13.2	12.44	12.2
POU4F3	0	0.02	0.07	0.01	0	0.07
OSBPL8	13.11	11.91	12.82	14.02	13.31	13.99
DTX2	4.26	4.48	4.63	4.22	4.13	4.05
NLRC4	0.22	0.2	0.13	0.24	0.21	0.17
PUS7	4.61	4.03	4.94	4.39	4.68	4.5
LAMB4	0	0.02	0	0.02	0.02	0
NRCAM	0.03	0.03	0.06	0.04	0.04	0.05
LAMB1	17.41	15.74	15.98	14.48	15.59	15.37
SLC26A4	0.01	0.02	0	0	0	0.01
SLC26A3	0.02	0	0	0	0	0
DLD	10.38	11.22	9.93	10.35	12.07	11.22
WDR7	1.6	1.68	2.03	2.45	2.34	1.69
TXNL1	6.21	6.1	6.57	7.38	6.56	6.81
IL5RA	0	0	0.01	0	0	0
ABCC6	0.12	0.21	0.13	0.17	0.07	0.03
CMTM6	32.54	32.76	32.53	33.37	32.28	31.25
ITGA6	73.1	50.44	72.28	75.23	72.5	50.81
RAPGEF4	0.05	0.07	0.06	0.05	0.07	0.04
MAP3K20	5.93	5.27	4.26	2.98	6	6.39
SMPX	0	0.05	0	0	0	0
FH	8.37	8.52	8.75	9.47	8.8	8.71
SEL1L3	0.71	1.04	0.78	0.44	0.72	0.7
TF	0	0	0	0	0	0.01
CDV3	52.96	54	48.78	50.91	33.4	23.15
MYO15A	0	0	0	0	0	0.02
ALKBH5	18.2	19.19	16.72	20.1	18.36	18.22
APOH	0	0	0.03	0	0	0
NLRP1	2.39	2.78	2.81	2.63	2.68	2.42
PITPNM3	0.5	0.56	0.63	0.42	0.57	0.44
SPAG7	6.63	5.5	7.06	6.78	6.38	6.3
ORC6	6.43	6.28	6.71	6.63	6.63	7.99
ZFHX4	1.44	1.57	1.48	1.53	1.52	1.35
SLC17A6	0	0	0	0	0.02	0.01
ZC3HC1	6.07	5.24	5.27	5.71	5.18	5.74
ESR1	0.06	0.03	0.02	0.02	0.04	0.05
RGS17	1.68	1.52	1.62	1.27	1.11	1.19
ANGPT2	0.02	0.01	0	0.06	0.01	0.03
TMEM101	8.65	8.96	9.38	7.5	8.17	7.3
CD200	0.03	0.05	0.06	0.1	0.03	0.07
CCDC80	3.69	6.76	5.41	10.35	4.75	5.06
CMA1	0.13	0	0	0	0	0
PSME1	47.88	47	46.17	45.12	42.44	46.27
PPP2R3C	7.32	6.08	7.93	8.57	6.16	7.68
HAUS4	9.69	9.63	6.29	8.1	5.96	8.56
JPH4	0	0	0	0.05	0.02	0.03
CEBPE	0.07	0	0	0	0	0
SLC7A8	0.04	0.01	0.05	0.04	0.08	0.07
OSGEP	4.77	5.43	5.04	3.98	4.61	4.79
SLC22A17	0.08	0.08	0.1	0.18	0.33	0.13
RNF31	5	5.17	4.14	5.98	10.55	8.1
SCFD1	2.32	2.16	2.22	2.34	2.36	2.28
G2E3	4.38	3.98	3.72	4.15	3.63	3.32
HECTD1	11.46	11.8	11.77	12.94	12.94	12.37
HNRNPC	42.47	48.2	45.01	46.72	48.49	40.23
RPGRIP1	0.09	0.07	0.08	0.06	0.08	0.08
SUPT16H	52.77	53.35	52.03	52.78	51.66	49.27
TOX4	7.93	14.23	12.78	14.15	12.56	17.73
GEMIN2	3.45	3.37	3.46	3.51	2.34	2.74
TGM1	0.47	0.49	0.46	0.72	0.5	0.38
TINF2	5.16	3.81	4.52	3.98	4.55	5.62
DAZL	0.07	0.09	0.02	0.04	0	0.01
SEMA6A	0.18	0.3	0.22	0.3	0.27	0.22
TRPM7	5.02	4.79	3.9	5.45	5.14	4.08
TYRO3	2.32	2.41	2.22	2.28	2.26	2.42
WDR76	7.06	7.23	6.44	7.05	6.31	5.87
CAPN3	0.05	0	0.02	0.01	0.06	0.01
SNAP23	5.94	7.1	6.61	6.66	7.99	8.14
TBX15	0	0	0	0	0.01	0
PHGDH	11.21	10.75	10.92	10.03	9.76	9.47
COL9A3	1.15	1.29	1.16	1.31	1.48	1.74
EZR	126.3	129.53	127.22	130.12	128.54	126.33
MYL6	78.51	54.56	77.25	80.52	55.39	57.35
AGO1	5.26	2.66	5.1	4.82	4.92	2.2
TEKT2	0.04	0.05	0.11	0.03	0	0.03
CLSPN	6.93	7.39	7.32	7.5	7.04	6.83
RFFL	3.35	4.44	3.9	2.65	3.47	3.58
UNC13D	18.27	18.12	18.19	16.5	17.04	16.77
MFSD11	1.98	2	3.5	4.34	3.63	4.25
DPYSL2	7.24	7.01	6.68	7.79	7.57	7.09
TGFB2	0.45	0.46	0.53	0.77	1.05	1.21
GPATCH2	2.01	2.06	2.51	2.29	2.07	2.36
NUP50	11.94	10.4	10.58	12.46	11.64	11.22
CDC45	8.02	9.18	8.18	8.04	8.27	7.46
COMT	3.06	3.19	3.2	3.15	3.62	3.27
ENSG00000093100	4.89	3.63	4.98	3.86	0.59	1.96
VNN3	0	0	0.01	0	0.01	0.03
ECHDC1	11.46	11.78	10.76	12.44	11.36	10.9
LRRFIP2	4.74	4.05	3.99	3.83	3.75	3.94
SEC22C	5.39	3.25	2.53	4.96	4.92	2.89
XYLB	1.83	2.01	2.05	1.58	1.64	1.67
HDAC6	2.42	2.26	2.41	2.11	2.39	1.92
CDC6	12.96	17.94	13.45	13.84	14.16	18.75
UPRT	3.45	2.39	1.33	1.34	1.37	1.65
CDC23	17.02	16.92	17.33	18.48	17.04	18.86
AAAS	9.1	9.35	8.77	8.59	8.01	8.96
CBX5	6.8	6.03	5.99	6.42	6.31	6.49
FMO2	0	0.01	0	0	0.01	0
SUCO	4.53	4.26	3.8	4.47	4.16	3.95
MSH2	6.29	5.75	6.18	6.24	5.57	5.79
MAP3K1	1.79	1.68	1.65	2.06	2.14	1.95
DHPS	5.84	5.47	6.93	4.83	4.82	4.66
HOOK2	1.66	1.44	1.57	1.27	1.48	1.1
ARCN1	79.86	48.85	42.59	47.02	88.95	89.02
EPB41L4B	2.19	2.15	2.06	2.21	2.19	2.21
TMEM38B	4.87	3.76	4.14	4.46	5.06	5.07
PSMD5	9.65	10.06	9.64	8.78	9.33	8.49
PTGS1	0.17	0.24	0.26	0.26	0.17	0.19
NUP188	14.64	13.93	14.09	14.45	15.47	14.83
CRAT	0.88	0.98	1.16	1.25	1.38	1.14
SH2D3C	0	0.05	0.03	0	0	0.01
NANS	14.07	14.57	13.85	14.34	14.86	14.54
TBC1D2	19.36	18.9	20.1	23.8	23.23	24.21
WHRN	1.44	1.91	1.73	1.69	1.9	2.11
PDE6C	0.06	0.04	0.05	0	0.04	0.01
CWF19L1	11.65	11	10.11	10.06	11.04	10.2
SEMA4G	0.58	0.44	0.6	0.36	0.36	0.44
BTAF1	12.46	12.13	13.31	12.37	13.08	12.88
IKZF5	4.56	4.98	4.74	4.49	4.71	4.72
BLNK	0	0	0.01	0	0.03	0
TLL2	6.22	7.07	6.82	4.97	5.32	4.63
SORBS1	5.25	5.11	4.8	2.77	3.2	2.87
CRTAC1	0.01	0.03	0	0	0	0
BAMBI	3.9	4.12	3.34	5.48	5.76	6.24
IL11	1.24	1.52	0.78	0.59	0.41	0.59
MYO3A	0	0	0.01	0	0	0
WAC	7.06	6.22	7.23	6.04	6.84	6.64
CREM	0.91	1.34	0.91	1.3	1.25	1.17
NUBP2	3.76	4.38	5.38	4.1	5.15	5.76
SMIM24	0	0	0	0	0.07	0
HIVEP1	2.94	2.17	3.22	4.28	1.91	4.74
TREM2	0	0	0.08	0	0	0
CRISP3	0	0	0	0.02	0	0
FKBP5	5.27	4.96	4.99	5.11	5.1	5.3
SRPK1	18.22	17.7	17.02	19.56	18.99	19.62
BRPF3	5.68	7.39	4.86	9.08	4.77	5.49
MRPS18A	33.32	33.5	34.14	36.97	35.55	34.45
TMEM14A	15.88	14.27	15.75	14.12	14.04	16.4
EFHC1	0.89	1.04	0.78	0.89	0.76	0.88
HSP90AB1	635.88	642.19	648.32	617	599.61	603.61
CDC5L	13.44	13.63	13.54	13.28	13.82	14.8
ITPR3	47.13	45.97	48.39	40.17	42.29	41.65
ZNF184	2.32	2.56	3.07	2.84	1.45	3.11
DSP	14.88	15.88	15.35	18.08	17.85	17.22
SIRT1	6.04	7.02	6.81	8.02	6.77	7.25
HNRNPH3	33.85	35.36	35.47	38.02	36.46	36.44
IFT74	1.14	1.08	1	0.87	0.81	0.89
JAK2	1.89	1.37	1.56	1.74	1.71	1.72
IL12RB1	0.2	0.24	0.23	0.09	0.15	0.23
ABL1	16.38	15.5	16.15	16.33	17.53	17.22
ACOT7	22.2	23.08	22.47	21.3	20.85	20.24
SH3GLB1	16.12	16.06	15.56	15.14	15.73	15.5
CDC7	13.16	13.16	12.68	11.14	12.67	11.92
SYDE2	0.93	0.67	0.8	0.83	0.78	0.61
PCSK5	0.01	0	0.01	0	0	0.01
SCD	10.44	12.14	9.94	9.82	10.39	9.67
TMED1	8.01	6.95	7.66	7.99	6.4	8.37
ABLIM1	5.01	5.05	5.2	5.19	6.13	5.81
ERMP1	3.31	3.64	3.28	3.22	3.57	3.81
RAB18	1.72	2.84	2.71	3.12	2.88	3.11
NRP1	8.33	7.34	12.09	10.81	7.11	10.13
HSD17B7P2	0.4	0.35	0.72	0.32	0.55	0.68
PRTFDC1	7.78	7.69	6.82	8.54	7.31	8.71
PALMD	0.01	0.01	0.01	0.02	0.01	0.03
TSPAN15	2.67	2.56	2.49	1.48	1.67	1.57
MACROH2A2	1.11	1.02	0.9	1.13	1.1	0.82
WASHC2A	17.41	17.43	16.96	20.9	19.77	20.45
MAST3	2.14	1.57	2.1	1.77	1.92	1.68
[truncated: 33,387 more rows]

## Sheet: Results of differential analysi
Gene	logFC	AveExpr	t	P.Value	adj.P.Val	B
ENSG00000268764	15.4076	-8.90584	130.083	2.16261e-09	2.48115e-05	7.86934
ENSG00000285566	11.89	-10.6646	125.746	2.5282e-09	2.48115e-05	7.85726
DSG4	-11.4062	-10.9065	-120.291	3.10114e-09	2.48115e-05	7.84026
ENSG00000275720	-14.5651	-9.32707	-118.904	3.27121e-09	2.48115e-05	7.83559
ENSG00000260205	10.4902	-11.3646	111.197	4.45403e-09	2.48115e-05	7.80649
CXCR2	-10.4256	-11.3969	-108.455	4.99675e-09	2.48115e-05	7.7947
SPARCL1	11.1997	5.14807	106.476	5.43902e-09	2.48115e-05	7.78565
ENSG00000227709	-12.078	-10.5706	-103.386	6.22881e-09	2.48115e-05	7.77054
HEPH	-9.79971	-11.7098	-102.894	6.36717e-09	2.48115e-05	7.76801
ENSG00000277577	-14.6077	-9.30577	-98.4791	7.79223e-09	2.73281e-05	7.74375
ENSG00000260360	-13.5434	-9.83793	-94.5643	9.39253e-09	2.88124e-05	7.71955
OR8F1P	14.0577	-9.58077	93.087	1.00988e-08	2.88124e-05	7.70967
KDM5D	-8.86268	-12.1783	-90.8284	1.13081e-08	2.88124e-05	7.69371
CAPN8	-9.70422	-11.7575	-90.4943	1.15016e-08	2.88124e-05	7.69125
RNU6-1005P	-13.6314	-9.79393	-87.4169	1.34879e-08	3.15356e-05	7.66741
SPECC1L-ADORA2A	-13.5904	-9.81442	-84.6092	1.56756e-08	3.43599e-05	7.64355
ENSG00000253190	12.8301	-10.1946	82.4967	1.7611e-08	3.46602e-05	7.62412
ENSG00000284512	14.9271	-9.1461	82.3165	1.77891e-08	3.46602e-05	7.6224
ENSG00000259215	-13.4244	-9.89743	-80.7798	1.94015e-08	3.499e-05	7.6073
PNLIPRP3	12.7096	-10.2548	80.2888	1.99538e-08	3.499e-05	7.60232
ARHGEF33	11.4493	-10.885	79.3823	2.10246e-08	3.51121e-05	7.59289
ENSG00000176183	-12.1002	-10.5595	-76.8369	2.44282e-08	3.79935e-05	7.56479
ENSG00000259514	-13.8807	-9.66931	-76.4372	2.50217e-08	3.79935e-05	7.56015
ENSG00000237418	15.9097	-8.65481	75.8031	2.59999e-08	3.79935e-05	7.55265
ENSG00000255539	-11.672	-10.7736	-73.8368	2.9344e-08	4.11649e-05	7.5283
ENSG00000274678	14.9558	-9.13175	71.2364	3.46096e-08	4.66843e-05	7.49332
ENSG00000274949	-14.2517	-9.48378	-70.6192	3.60241e-08	4.67926e-05	7.48452
HOXA9	-12.2244	-10.4974	-69.8397	3.79124e-08	4.74866e-05	7.47311
ENSG00000278472	13.5525	-9.83338	68.4689	4.15345e-08	5.02295e-05	7.4522
MOGAT1	12.3661	-10.4266	67.6883	4.37855e-08	5.11867e-05	7.4398
MARCHF11	12.5117	-10.3538	64.4459	5.48844e-08	6.20919e-05	7.38408
BTF3P5	-14.1105	-9.55441	-63.7872	5.75417e-08	6.3064e-05	7.37185
ENSG00000254980	13.5123	-9.85348	61.6993	6.70656e-08	7.12744e-05	7.33089
LINC00547	11.6449	-10.7872	60.9882	7.07406e-08	7.29689e-05	7.31612
ENSG00000206878	16.3233	-8.44801	58.0283	8.89389e-08	8.74867e-05	7.24966
BTLA	11.4524	-10.8835	57.9064	8.98041e-08	8.74867e-05	7.24674
ENSG00000144785	16.3071	-8.45611	56.5341	1.00281e-07	9.45908e-05	7.21278
ENSG00000244471	11.0358	-11.0918	56.267	1.02491e-07	9.45908e-05	7.20592
ENO4	-12.0607	-10.5793	-55.8523	1.06039e-07	9.53565e-05	7.19512
RPS27AP12	12.82	-10.1996	54.9432	1.14355e-07	0.000100264	7.17075
ENSG00000254337	13.9614	-9.62896	52.1593	1.45261e-07	0.000124254	7.08957
ENSG00000279372	-13.2617	-9.97881	-51.5592	1.53201e-07	0.000126922	7.07067
ENSG00000244144	-13.0507	-10.0843	-51.3815	1.55654e-07	0.000126922	7.06497
ENSG00000283352	13.19	-10.0147	51.128	1.59237e-07	0.000126922	7.05676
LINC00484	12.148	-10.5356	50.35	1.70873e-07	0.000130909	7.03094
MYCBP2-AS2	14.0252	-9.59703	50.2969	1.71704e-07	0.000130909	7.02914
SNX29P1	-13.942	-9.63864	-49.7174	1.81104e-07	0.000135138	7.00923
ENSG00000286085	12.0902	-10.5646	49.2272	1.89549e-07	0.000138493	6.99195
RPS26P39	13.6409	-9.78917	48.9399	1.94722e-07	0.000139369	6.98163
RPS4Y1	-13.25	-9.98463	-48.5868	2.01316e-07	0.00013973	6.96875
ENSG00000271609	13.9674	-9.62596	48.435	2.04234e-07	0.00013973	6.96315
DUOX2	-12.3538	-10.4327	-48.2844	2.07179e-07	0.00013973	6.95755
RASGRP2	-11.3059	-10.9567	-47.4312	2.24883e-07	0.00014855	6.92502
LINC01893	12.4351	-10.3921	47.1809	2.30421e-07	0.00014855	6.91522
NT5DC1P2	-11.2252	-10.997	-47.0218	2.34029e-07	0.00014855	6.90893
ENSG00000287820	12.5255	-10.3469	46.8844	2.372e-07	0.00014855	6.90345
ANKH-DT	-14.1674	-9.52596	-46.178	2.5435e-07	0.000155799	6.87471
ENSG00000248240	13.1798	-10.0197	45.8978	2.6157e-07	0.000155799	6.86302
NOP56P3	-14.5261	-9.34661	-45.8776	2.621e-07	0.000155799	6.86217
TRDC	-14.1261	-9.54657	-44.8773	2.90059e-07	0.000169544	6.81904
SMYD3-IT1	13.0799	-10.0697	44.4137	3.04244e-07	0.00017492	6.79829
ENSG00000273384	-14.0988	-9.56026	-43.9267	3.20063e-07	0.000177341	6.77596
GALNT8	10.159	-11.5301	43.7248	3.26915e-07	0.000177341	6.76654
REG4	-11.788	-10.7157	-43.692	3.28043e-07	0.000177341	6.765
POU5F1P3	13.0515	-10.0839	43.6736	3.28682e-07	0.000177341	6.76413
ENSG00000283205	-13.216	-10.0017	-42.9959	3.53181e-07	0.000187673	6.73169
ENSG00000242814	-12.933	-10.1432	-42.1051	3.88861e-07	0.000203548	6.68725
ENSG00000280155	11.2094	-11.0049	40.8874	4.45017e-07	0.000229517	6.62303
ENSG00000188223	-15.4722	-8.87354	-40.3903	4.70751e-07	0.000231193	6.59558
ENSG00000274501	14.1054	-9.55696	40.3651	4.72102e-07	0.000231193	6.59417
RNU5B-2P	15.6478	-8.78572	40.327	4.74156e-07	0.000231193	6.59204
CNTN6	12.4901	-10.3646	40.3181	4.74634e-07	0.000231193	6.59154
PDCD5P1	-13.4504	-9.88445	-40.0429	4.89814e-07	0.000235319	6.57596
RN7SL255P	14.644	-9.28763	39.616	5.14543e-07	0.000241523	6.55134
RNVU1-30	-14.6117	-9.30377	-39.5298	5.19717e-07	0.000241523	6.5463
ENSG00000249236	10.2062	-11.5065	39.3742	5.29226e-07	0.000241523	6.53713
PGGT1BP1	12.4009	-10.4092	39.3572	5.30275e-07	0.000241523	6.53613
USP17L7	-11.0886	-11.0654	-38.8062	5.65766e-07	0.000254384	6.50302
FBXO15	11.9046	-10.6573	38.5229	5.85137e-07	0.000258073	6.4856
LINC02404	-11.8159	-10.7017	-38.4722	5.88688e-07	0.000258073	6.48245
LINC01686	11.9923	-10.6135	38.3583	5.96763e-07	0.000258384	6.47535
ENSG00000287087	-12.4736	-10.3728	-38.1647	6.10798e-07	0.000261235	6.46318
ENSG00000270292	-12.4756	-10.3718	-37.5544	6.57754e-07	0.000277929	6.42392
ENSG00000261447	-12.628	-10.2957	-37.0965	6.95884e-07	0.00029054	6.39358
ENSG00000228510	-11.6335	-10.7929	-36.9856	7.05523e-07	0.000291099	6.38611
ENSG00000257058	-13.6343	-9.79247	-36.7368	7.27745e-07	0.000294209	6.36918
ENSG00000259394	-11.7875	-10.7159	-36.7138	7.29838e-07	0.000294209	6.36761
ENSG00000254398	-13.6711	-9.77407	-36.2591	7.7283e-07	0.000303069	6.33601
ENSG00000224967	14.4661	-9.37659	36.2477	7.73954e-07	0.000303069	6.3352
ENSG00000287020	-12.827	-10.1961	-36.2091	7.77743e-07	0.000303069	6.33249
MIR4668	-15.794	-8.71264	-36.059	7.92728e-07	0.000305514	6.32184
HSPA8P14	-11.9923	-10.6135	-35.8807	8.10984e-07	0.000309152	6.30908
RNU6-80P	-16.7199	-8.24967	-35.4074	8.61986e-07	0.000325061	6.27455
SNHG27	-10.5931	-11.3131	-34.5496	9.6474e-07	0.000356902	6.20951
ENSG00000262898	-11.7084	-10.7555	-34.5337	9.66774e-07	0.000356902	6.20828
LINC01068	13.8898	-9.66472	34.4258	9.80773e-07	0.000358299	6.19985
ENSG00000244619	-14.2368	-9.49126	-34.24	1.00544e-06	0.000362763	6.18523
ENSG00000279662	-11.8205	-10.6994	-34.1792	1.01368e-06	0.000362763	6.18041
KIF2B	11.2714	-10.9739	34.031	1.03411e-06	0.000366337	6.16858
ENSG00000273428	11.772	-10.7236	33.8176	1.0644e-06	0.000373297	6.15137
PDE6B	10.2651	-11.4771	33.6763	1.08508e-06	0.000376779	6.13985
ATP13A5	11.3167	-10.9513	33.0939	1.17553e-06	0.000404188	6.09135
ENSG00000274001	-14.1037	-9.55779	-32.5481	1.26878e-06	0.000429157	6.04433
LRRC7-AS1	11.4841	-10.8676	32.5267	1.27263e-06	0.000429157	6.04245
DSG3	-12.6657	-10.2768	-32.3491	1.30501e-06	0.000435885	6.0268
ENSG00000256943	-12.8942	-10.1625	-32.1367	1.34506e-06	0.000445026	6.00785
ENSG00000286950	-15.429	-8.89516	-32.0546	1.36095e-06	0.000446075	6.00046
ENSG00000286341	11.6554	-10.782	31.9566	1.3802e-06	0.000448194	5.99159
ENSG00000231858	-12.833	-10.1931	-31.883	1.39488e-06	0.000448806	5.9849
ENSG00000256108	-13.6465	-9.78637	-31.7469	1.42255e-06	0.000453547	5.97243
ITK	9.6623	-11.7785	31.56	1.46162e-06	0.000461807	5.95515
ENSG00000232884	-10.3281	-11.4456	-31.3986	1.4964e-06	0.000468574	5.94007
ZNF502	-10.7325	-11.2434	-31.2307	1.53369e-06	0.000476	5.92421
MIR664A	-13.1458	-10.0367	-30.8924	1.61227e-06	0.000491964	5.89177
SNORA36B	-13.0071	-10.1061	-30.8886	1.61318e-06	0.000491964	5.89141
ENSG00000230385	-12.4694	-10.3749	-30.6551	1.67032e-06	0.000504998	5.86861
ENSG00000279684	12.3212	-10.449	30.5301	1.70193e-06	0.000510157	5.85627
ENSG00000261346	13.7662	-9.72653	30.2441	1.77703e-06	0.000528153	5.82767
ENSG00000214248	12.1732	-10.5231	30.0778	1.82254e-06	0.000534529	5.8108
ENSG00000260647	12.8284	-10.1954	30.0548	1.82896e-06	0.000534529	5.80845
CCT6P2	-11.0658	-11.0767	-29.8706	1.88126e-06	0.000539936	5.78954
ENSG00000237643	13.0549	-10.0822	29.8658	1.88263e-06	0.000539936	5.78905
ENSG00000237529	-12.3619	-10.4287	-29.8116	1.89838e-06	0.000539936	5.78344
ENSG00000287322	-11.7041	-10.7576	-29.7753	1.90904e-06	0.000539936	5.77967
CD163	12.3286	-10.4453	28.8378	2.21071e-06	0.000620256	5.67931
COX17P1	14.2837	-9.46781	28.6052	2.29434e-06	0.00063861	5.65347
ENSG00000237210	13.1711	-10.0241	28.4511	2.35184e-06	0.000649459	5.63614
SPDYE21	13.2052	-10.007	28.1566	2.46678e-06	0.000670711	5.60252
ENSG00000286013	12.8113	-10.204	28.1162	2.48307e-06	0.000670711	5.59786
ENSG00000276863	-13.5642	-9.82755	-28.0658	2.50356e-06	0.000670711	5.59203
CLEC12B	11.5476	-10.8359	28.0583	2.50663e-06	0.000670711	5.59117
OR2L1P	-13.8724	-9.67344	-27.9922	2.53388e-06	0.000670711	5.58348
ENSG00000203258	12.7383	-10.2405	27.969	2.54354e-06	0.000670711	5.58078
FOXS1	-13.6448	-9.78723	-27.8726	2.58409e-06	0.000676318	5.56951
SPDEF	-12.6743	-10.2725	-27.5033	2.74702e-06	0.000713636	5.52564
LAD1	-11.2548	-10.9822	-27.4047	2.79261e-06	0.000714796	5.51375
TMSB4XP2	-15.4463	-8.88647	-27.3906	2.7992e-06	0.000714796	5.51204
ENSG00000274124	13.3628	-9.92825	27.362	2.81263e-06	0.000714796	5.50858
ENSG00000241473	12.5158	-10.3517	27.2763	2.85335e-06	0.000715779	5.49815
SNX9-AS1	-13.9047	-9.65728	-27.268	2.85732e-06	0.000715779	5.49714
LINC01081	11.9804	-10.6194	27.138	2.92061e-06	0.000726444	5.4812
HBB	14.7091	-9.25508	26.5627	3.22185e-06	0.00079573	5.40902
AFG3L2P1	-11.143	-11.0381	-26.4635	3.27759e-06	0.000803835	5.39628
LDHAL6B	-12.6859	-10.2667	-26.2911	3.37719e-06	0.000822511	5.37397
ENSG00000285758	11.1307	-11.0443	26.1689	3.45003e-06	0.000834454	5.35799
LY6G6C	13.154	-10.0326	25.4966	3.8868e-06	0.000933657	5.26771
ENSG00000224269	14.1758	-9.52172	25.4125	3.94606e-06	0.000941445	5.25612
RPL7P46	-12.0208	-10.5992	-25.3574	3.98546e-06	0.000944419	5.2485
GJB4	-12.3404	-10.4394	-25.2244	4.08257e-06	0.000960938	5.22998
YBX1P6	-12.5389	-10.3402	-25.1478	4.13988e-06	0.000965579	5.21923
TPMTP1	-12.5586	-10.3303	-25.1246	4.15735e-06	0.000965579	5.21597
CAPZA1P1	12.3187	-10.4503	25.0519	4.21287e-06	0.000972037	5.20571
MRLN	11.2819	-10.9687	24.9782	4.27012e-06	0.000978806	5.19524
ENSG00000250994	13.4403	-9.8895	24.9137	4.32092e-06	0.00098402	5.18605
RN7SKP151	14.3475	-9.43588	24.7132	4.48374e-06	0.00101378	5.15721
CEACAM5	-12.3126	-10.4533	-24.6824	4.50941e-06	0.00101378	5.15274
MIR941-1	-12.8163	-10.2015	-24.6343	4.5499e-06	0.00101637	5.14574
FAM96AP2	-13.0756	-10.0718	-24.5341	4.6356e-06	0.00102896	5.13109
RBMXL2	11.4584	-10.8804	24.3943	4.75838e-06	0.00104957	5.1105
ENSG00000277548	-12.5245	-10.3474	-24.3574	4.79146e-06	0.00105026	5.10503
ACTG1P14	-13.1092	-10.055	-24.259	4.88106e-06	0.00106325	5.09037
TRAV30	14.1412	-9.53903	24.1981	4.93754e-06	0.00106892	5.08125
LHFPL4	-10.3908	-11.4142	-24.1165	5.01443e-06	0.0010789	5.06897
MIR941-2	-13.187	-10.0161	-24.048	5.08012e-06	0.00108637	5.05861
RPL9P3	-13.0615	-10.0789	-23.7673	5.36052e-06	0.00113653	5.01561
ANO1	9.71342	-11.7529	23.74	5.38882e-06	0.00113653	5.01138
RNU6-112P	13.3293	-9.94498	23.7178	5.41188e-06	0.00113653	5.00795
LINC01633	-13.6522	-9.78355	-23.6798	5.45173e-06	0.00113808	5.00204
LINC01842	-12.923	-10.1481	-23.6342	5.50007e-06	0.00114138	4.99493
ENSG00000271367	-13.5428	-9.83823	-23.5701	5.56886e-06	0.00114818	4.9849
ENSG00000253558	11.4751	-10.8721	23.5429	5.59831e-06	0.00114818	4.98063
IRX4	11.0556	-11.0818	23.4981	5.6473e-06	0.00115149	4.97359
ENSG00000239674	14.2721	-9.47358	23.3815	5.77725e-06	0.00117118	4.95514
JPH4	10.8003	-10.465	23.27	5.905e-06	0.0011902	4.93735
OR2T12	10.3813	-11.419	23.1892	5.99967e-06	0.00120237	4.92438
RPL38P2	-13.5721	-9.82361	-22.9478	6.29382e-06	0.00125415	4.88516
ENSG00000276282	-13.4676	-9.87583	-22.8155	6.46237e-06	0.00128046	4.8634
ENSG00000254484	-13.3667	-9.92627	-22.7378	6.56404e-06	0.0012887	4.8505
ENSG00000188365	13.3762	-9.92153	22.7276	6.57744e-06	0.0012887	4.84882
GPR25	12.2857	-10.4668	22.6675	6.65751e-06	0.00129714	4.8388
MIR579	-13.7623	-9.72848	-22.5663	6.79519e-06	0.00131665	4.82182
ENSG00000256603	-11.3753	-10.922	-22.4334	6.98113e-06	0.00134525	4.79935
ENSG00000227486	9.32633	-11.9465	22.313	7.15499e-06	0.00137122	4.7788
FXYD3	-10.1465	-11.5364	-21.8196	7.92485e-06	0.0015105	4.69272
ENSG00000267543	-13.1663	-10.0265	-21.6269	8.25264e-06	0.00154175	4.65826
MS4A12	13.0353	-10.092	21.6213	8.26239e-06	0.00154175	4.65725
API5P2	-11.5213	-10.849	-21.6187	8.26687e-06	0.00154175	4.65679
ENSG00000257925	13.9268	-9.64626	21.5827	8.33018e-06	0.00154175	4.65028
SLC16A11	11.8642	-10.6775	21.5704	8.3518e-06	0.00154175	4.64807
ENSG00000274341	12.6568	-10.2812	21.57	8.35257e-06	0.00154175	4.64799
DUSP9	-11.1686	-11.0254	-21.4463	8.57491e-06	0.00157451	4.62552
BPIFB9P	-11.8748	-10.6723	-21.3709	8.71401e-06	0.00158692	4.61172
ENSG00000261430	-12.1993	-10.51	-21.3385	8.7745e-06	0.00158692	4.60578
MIR5693	15.0631	-9.07807	21.3366	8.77824e-06	0.00158692	4.60542
SETD4-AS1	13.6374	-9.79096	21.1675	9.10309e-06	0.00162929	4.57412
ENSG00000265222	-12.8593	-10.18	-21.1662	9.10556e-06	0.00162929	4.57389
RDM1P4	-14.0797	-9.5698	-21.102	9.23278e-06	0.00164367	4.5619
OR11H4	-10.8017	-11.2088	-20.7314	1.00109e-05	0.00177318	4.49159
KLHL38	11.4047	-10.9073	20.4648	1.06201e-05	0.00187164	4.43981
CPA2	12.4851	-10.3671	20.2431	1.11612e-05	0.00195718	4.39597
ENSG00000218416	11.6306	-10.7943	19.8829	1.2114e-05	0.00211369	4.32315
OR7H1P	13.3552	-9.93204	19.8377	1.22405e-05	0.00212519	4.31387
RNU6-757P	15.1357	-9.04177	19.7488	1.2494e-05	0.0021585	4.29552
RN7SKP64	13.0264	-10.0964	19.7067	1.26159e-05	0.00216889	4.28681
ENSG00000244630	-12.0908	-10.5643	-19.4814	1.32954e-05	0.0022665	4.23961
ENSG00000269275	13.2343	-9.99249	19.4757	1.33129e-05	0.0022665	4.23841
ENSG00000272189	-12.2951	-10.4621	-19.1665	1.43205e-05	0.00242626	4.1723
HLA-G	12.7251	-10.2471	18.8671	1.53859e-05	0.00259422	4.10676
SERPINH1P1	-14.3783	-9.42051	-18.4604	1.6992e-05	0.00285132	4.01525
ENSG00000287619	-12.4827	-10.3683	-18.3999	1.7248e-05	0.0028805	4.00138
RBP1	-2.33336	-1.91862	-18.2191	1.80409e-05	0.00299002	3.95959
ENSG00000284660	15.5849	-8.81718	18.2117	1.80743e-05	0.00299002	3.95787
ENSG00000286892	11.4683	-10.8755	17.8009	2.00527e-05	0.00330172	3.86055
ADD2	-9.00085	-12.1092	-17.7591	2.0268e-05	0.00332159	3.85049
ENSG00000286864	13.2047	-10.0073	17.7157	2.04949e-05	0.00334315	3.83998
ENSG00000286062	12.4991	-10.3601	17.573	2.12635e-05	0.00345246	3.80519
RPS3P6	12.0377	-10.5908	17.4664	2.18603e-05	0.00353301	3.77894
MYLK-AS2	11.9456	-10.6368	17.3752	2.2387e-05	0.00360154	3.75631
EXTL1	-11.7302	-10.7446	-17.335	2.2624e-05	0.00362305	3.74628
ENSG00000253121	13.273	-9.97314	17.1447	2.37886e-05	0.00379224	3.69836
GAPDHP38	12.7234	-10.2479	16.9462	2.5082e-05	0.00398032	3.64758
PSAPL1	-10.5556	-11.3318	-16.7833	2.62068e-05	0.00414009	3.60533
KCNH8	-10.9416	-11.1389	-16.5083	2.82498e-05	0.00444281	3.53264
UGT3A1	-10.355	-11.4321	-16.475	2.85104e-05	0.00446378	3.52372
LINC00052	12.7166	-10.2513	16.3257	2.97135e-05	0.00463147	3.48346
ENSG00000187185	-10.5936	-11.3128	-16.05	3.21014e-05	0.00498154	3.40781
DDX3ILA1	11.6498	-10.7848	15.934	3.31755e-05	0.00512555	3.37545
TRIM63	11.5265	-10.8464	15.6738	3.57481e-05	0.00549878	3.3017
RXFP1	10.3395	-11.4399	15.5119	3.74708e-05	0.00573859	3.25501
CASC18	12.0885	-10.5654	15.4866	3.77499e-05	0.0057562	3.24763
LINC02296	14.5433	-9.33799	15.4269	3.84167e-05	0.00583253	3.2302
ENSG00000285526	-10.9214	-11.149	-15.1998	4.1087e-05	0.00621105	3.16311
PACRG	-12.4074	-10.4059	-15.1192	4.20877e-05	0.00633501	3.139
LCE1F	14.5279	-9.34567	14.992	4.37295e-05	0.00651593	3.10058
ENSG00000258964	-13.0638	-10.0778	-14.9892	4.37667e-05	0.00651593	3.09972
MYT1	-11.4358	-10.8917	-14.9733	4.39774e-05	0.00651593	3.09489
RNA5SP264	14.6595	-9.27989	14.9692	4.40328e-05	0.00651593	3.09363
TAS2R43	-12.8265	-10.1964	-14.8842	4.51826e-05	0.00665798	3.06767
TMPRSS13	-10.2476	-11.4858	-14.6095	4.91569e-05	0.00721332	2.98244
ENSG00000255334	-13.5216	-9.84883	-14.5522	5.00388e-05	0.00731213	2.9644
MAGEA11	-2.00861	0.109527	-14.3326	5.36007e-05	0.00780012	2.89443
EMP1	-1.80091	3.92581	-14.2817	5.44682e-05	0.00786415	2.87804
CHST9	-9.78059	-11.7193	-14.2805	5.44892e-05	0.00786415	2.87765
ENSG00000253682	12.9428	-10.1383	14.0678	5.83132e-05	0.00838156	2.80824
ENSG00000260604	1.82679	1.09123	13.9773	6.00382e-05	0.00859428	2.77831
CHRM2	-8.35198	-12.4337	-13.8726	6.21118e-05	0.00885497	2.74338
ENSG00000288560	11.0323	-11.0935	13.8068	6.34601e-05	0.00901056	2.72125
ENSG00000226744	12.8379	-10.1907	13.7929	6.37478e-05	0.00901492	2.71658
ENSG00000251216	-10.8976	-11.1608	-13.7564	6.45154e-05	0.00908682	2.70423
ENSG00000245059	12.7884	-10.2154	13.702	6.56806e-05	0.00921394	2.68574
ANKRD1	1.48241	5.88841	13.5027	7.01694e-05	0.00976999	2.61728
ENSG00000278390	12.2086	-10.5053	13.4971	7.02994e-05	0.00976999	2.61536
MIR941-3	-13.715	-9.75212	-13.4894	7.04801e-05	0.00976999	2.61269
NPAP1P4	12.3172	-10.451	13.466	7.10339e-05	0.00980799	2.60457
HAS1	-11.2811	-10.9691	-13.4328	7.18303e-05	0.00987906	2.59298
SNORD88C	4.53641	-1.20798	13.3461	7.39593e-05	0.0101321	2.56261
PHACTR3	1.44695	1.29773	13.0267	8.24865e-05	0.0112564	2.44865
FRG2	-1.56785	3.92901	-12.7148	9.19919e-05	0.0125048	2.33404
SLAMF7	1.69599	0.398761	12.6782	9.31951e-05	0.0126195	2.32034
WNK2	-9.11876	-12.0503	-12.6574	9.38849e-05	0.012664	2.31256
MED4-AS1	-13.3319	-9.94368	-12.4426	0.000101396	0.0136247	2.23119
SNORA6	7.78194	-1.38249	12.4147	0.000102421	0.01371	2.22052
VDAC1P10	12.8645	-10.1774	12.2552	0.000108548	0.0144749	2.15884
ENSG00000273212	-11.4401	-10.8896	-12.0482	0.000117173	0.0155658	2.0774
RPLP0P2	1.36316	1.03955	12.0292	0.000118003	0.015617	2.06986
STX17	1.50951	0.173641	11.9302	0.000122459	0.0161457	2.03025
ENSG00000237868	-14.081	-9.56915	-11.9061	0.000123574	0.0162317	2.02055
ENSG00000249159	12.8086	-10.2053	11.4534	0.000147007	0.0192376	1.83399
MAGEB16	1.48945	1.32017	11.402	0.000149992	0.0195552	1.8123
ENSG00000267314	12.8231	-9.1981	11.266	0.000158259	0.0205566	1.75431
MMP3	1.11488	6.28723	10.9276	0.000181353	0.0234695	1.60646
SFRP1	-1.0958	4.5925	-10.7759	0.000193016	0.0248869	1.53854
ENSG00000267149	2.1227	-3.47922	10.6652	0.0002021	0.0259629	1.48831
LARGE2	-1.51123	-1.38458	-10.6499	0.000203401	0.0260346	1.48129
GJB2	-1.67213	3.89558	-10.6358	0.000204603	0.0260933	1.47485
IQCN	1.56205	-4.78822	10.5803	0.000209425	0.0266114	1.44936
LINC02015	11.6106	-10.8043	10.5026	0.00021641	0.0273844	1.41342
ZNF725P	-2.78486	-2.24785	-10.4954	0.00021707	0.0273844	1.41009
OR2B6	11.6078	-10.8057	10.4277	0.000223416	0.028084	1.37848
SPRR2A	1.28196	4.25693	10.3018	0.000235811	0.0295361	1.31918
NLRP10	1.28248	2.09494	10.2044	0.000245978	0.0307	1.27273
TMEM47	1.32269	0.350212	10.1912	0.000247396	0.0307675	1.2664
CLIC5	9.79513	-11.7121	10.0364	0.000264783	0.0328134	1.1915
CDH6	-1.75364	-0.592073	-9.99272	0.000269952	0.0333362	1.17015
CYB561D1	-1.1929	0.571255	-9.91202	0.000279831	0.034435	1.13042
NOS1	-1.38977	-0.483852	-9.80622	0.000293455	0.0359852	1.0778
ENSG00000256789	11.8177	-10.7008	9.76685	0.000298728	0.0365041	1.05806
ACKR2	-10.5137	-11.3528	-9.71316	0.000306104	0.0372756	1.03101
DEFB103A	3.57921	-0.20318	9.68706	0.000309769	0.0375914	1.01781
MTCO2P7	13.4013	-9.90901	9.66204	0.000313333	0.0378928	1.00511
DEFB103B	3.53315	-0.881044	9.60948	0.000320983	0.0386845	0.978321
RGS21	10.3434	-11.4379	9.56411	0.000327768	0.039367	0.955074
ENSG00000248268	1.16974	-0.275959	9.52437	0.000333853	0.0399609	0.934619
SNORD4B	4.31227	-2.88543	9.50763	0.000336457	0.0401356	0.925976
LAMTOR3P2	-11.8286	-10.6953	-9.50005	0.000337645	0.0401408	0.922053
RSL24D1P8	13.3791	-9.9201	9.46964	0.000342458	0.0405755	0.906299
SPINK1	1.33789	-0.631239	9.35491	0.000361386	0.042674	0.846363
ENSG00000260641	1.69162	-4.42772	9.3401	0.00036392	0.042829	0.83857
ARHGAP30	-1.11031	-0.640893	-9.22325	0.000384686	0.0451215	0.776634
C15orf62	-1.08645	2.13761	-9.1181	0.000404608	0.0473	0.720192
ADGRF1	-0.942686	2.11728	-9.10425	0.000407323	0.0474592	0.712711
IL7R	0.950471	2.89418	8.99577	0.000429372	0.0498626	0.653685
RN7SL4P	1.78246	0.316689	8.98157	0.000432366	0.0499353	0.6459
LINC02591	-12.9031	-10.1581	-8.9793	0.000432845	0.0499353	0.644658
ENSG00000261265	-11.4718	-10.8737	-8.87675	0.000455245	0.0523472	0.588075
CA2	-1.83446	0.152937	-8.76754	0.000480658	0.0550887	0.527074
CLMN	-0.970657	-0.784249	-8.74417	0.000486316	0.0555556	0.513922
SPRR2D	0.979173	3.06675	8.59565	0.000524214	0.0596906	0.429487
MEMO1P1	-1.91204	1.22227	-8.52306	0.000544029	0.0617464	0.387685
IVL	0.911253	2.77695	8.42513	0.000572213	0.0647357	0.330718
HRK	1.98403	-3.03655	8.36436	0.000590589	0.0665999	0.295033
LINC00520	1.47789	-0.401052	8.30239	0.000610066	0.0685757	0.258377
SFTA1P	1.10905	2.09812	8.25792	0.000624517	0.0699759	0.23191
LINC00862	0.92651	1.75579	8.10268	0.000678319	0.0757622	0.138383
RTN3	1.05135	4.34661	8.06264	0.00069309	0.0771663	0.113976
PAGE5	-1.9868	2.21081	-8.02941	0.000705644	0.0783154	0.0936289
LYPD5	1.4684	1.23729	8.01398	0.000711567	0.0787236	0.0841525
STAC3	-1.52886	-1.94208	-7.91568	0.000750731	0.0827953	0.0233693
ENSG00000287097	0.991328	2.21216	7.88888	0.000761856	0.0837588	0.00667057
APCDD1L	-0.949578	3.06973	-7.86442	0.000772185	0.0846291	-0.00862201
CELSR2	-0.792848	1.31489	-7.84738	0.000779478	0.0849438	-0.0192991
KITLG	1.0082	1.8503	7.8464	0.000779901	0.0849438	-0.0199145
ENSG00000275017	12.6592	-10.28	7.7696	0.000813846	0.0883666	-0.0683298
ZNF699	1.12333	0.787643	7.75149	0.000822109	0.0889882	-0.0798144
ENSG00000237596	0.949218	1.17838	7.73554	0.000829466	0.0895083	-0.0899449
OR51M1	3.41878	-4.3565	7.65402	0.000868348	0.0934167	-0.142064
SHISA2	-0.848401	2.74436	-7.63892	0.000875788	0.0938436	-0.151775
P2RX7	-1.14898	-0.307724	-7.63513	0.000877668	0.0938436	-0.154216
RNMT	1.27785	2.81873	7.60743	0.000891553	0.0950384	-0.172087
EDN1	1.05516	3.48798	7.58475	0.000903115	0.0959792	-0.18676
ASAH2	-1.75367	-1.26365	-7.57542	0.00090793	0.0961994	-0.192817
TRIM58	0.742132	4.08492	7.44704	0.000977349	0.102981	-0.276792
NMRAL2P	2.1207	-0.925176	7.44623	0.000977809	0.102981	-0.277329
MLPH	-1.68523	-1.02698	-7.40341	0.00100238	0.105253	-0.305643
FRMPD3	0.793899	-3.21118	7.33878	0.0010409	0.108971	-0.348677
ENSG00000215512	10.0174	-11.601	7.3103	0.00105844	0.110478	-0.367756
CITED2	0.861635	6.33406	7.25409	0.0010941	0.113862	-0.405609
GALM	0.848053	0.973978	7.22796	0.00111117	0.115296	-0.423296
VCAM1	-1.41404	-2.68601	-7.19509	0.0011331	0.117224	-0.445634
ARL4C	-0.689237	5.37153	-7.18079	0.00114281	0.11788	-0.455382
ENSG00000230387	-1.53028	-3.51837	-7.11665	0.00118757	0.122139	-0.49932
SRD5A1	-1.12121	1.60691	-7.1004	0.00119924	0.122979	-0.510512
CLDN14	1.04575	0.0569132	7.09407	0.00120383	0.123089	-0.514875
ENSG00000241860	-3.44062	-4.34817	-7.06488	0.00122524	0.124828	-0.535049
STXBP6	0.744349	0.683639	7.05196	0.00123487	0.124828	-0.54401
SLC22A24	-10.6349	-11.2922	-7.0494	0.00123679	0.124828	-0.545784
UPP1	0.893321	3.31698	7.04841	0.00123753	0.124828	-0.546468
ENSG00000262558	11.3266	-10.9463	7.04694	0.00123863	0.124828	-0.547493
MRPS27	-0.813888	3.77127	-7.03552	0.00124725	0.125336	-0.555427
ENSG00000259931	-12.9682	-10.1255	-7.0218	0.00125769	0.126024	-0.56497
ENPP1	-0.873428	-0.196573	-6.9061	0.00135008	0.134896	-0.646155
ESR2	1.06036	-2.56445	6.87363	0.00137745	0.137241	-0.669163
MXRA5	-0.880084	-1.39833	-6.79781	0.00144402	0.143466	-0.723273
ENSG00000231903	1.14958	-2.26339	6.77482	0.00146496	0.145134	-0.739781
TMEM230P1	13.3421	-9.93858	6.76813	0.00147112	0.145334	-0.744596
LINC01278	-0.99306	-0.414353	-6.7497	0.00148826	0.146281	-0.75788
LAMA1	0.976902	-1.07227	6.74886	0.00148905	0.146281	-0.758489
PMS2P2	2.06559	-1.80377	6.74419	0.00149343	0.146302	-0.761863
ENSG00000205562	1.57989	-0.669484	6.73613	0.00150103	0.146616	-0.767686
SORBS1	-0.780124	1.94637	-6.73075	0.00150613	0.146616	-0.771577
ABI3BP	0.71885	1.92892	6.72755	0.00150917	0.146616	-0.773893
SYT16	0.984284	-3.60349	6.68983	0.00154561	0.14974	-0.801268
ST3GAL1P1	1.24515	-0.866329	6.68042	0.00155486	0.150222	-0.808118
OR2A20P	1.35961	-2.4144	6.66658	0.00156858	0.151131	-0.818206
ENSG00000250405	1.05447	-0.532068	6.62473	0.001611	0.154793	-0.848837
IGFBP3	0.958989	1.67613	6.52664	0.0017159	0.164421	-0.921294
TSPAN15	-0.709373	1.00794	-6.5109	0.00173348	0.165305	-0.933012
GCHFR	-1.05311	2.76322	-6.50995	0.00173455	0.165305	-0.933718
PTCSC3	1.61047	0.887531	6.50017	0.0017456	0.165908	-0.941018
COL18A1	-1.12971	-0.329531	-6.47392	0.00177566	0.1678	-0.960636
WNT5A	-0.742686	1.72904	-6.47108	0.00177895	0.1678	-0.962765
PVR	0.843467	3.55579	6.47029	0.00177986	0.1678	-0.963357
TLL1	1.46811	-2.52489	6.46132	0.00179031	0.168332	-0.970081
ENSG00000220412	0.984062	1.49616	6.43006	0.00182728	0.171349	-0.99358
FN1	-0.681097	10.0941	-6.41524	0.00184513	0.172443	-1.00476
RUNDC3A-AS1	0.75777	-1.66969	6.41114	0.00185011	0.172443	-1.00785
AMOTL2	-0.767339	4.24135	-6.40685	0.00185533	0.172443	-1.0111
ATP10A	0.776959	-0.57216	6.4008	0.00186273	0.172443	-1.01567
DUSP1	0.606965	5.98746	6.39624	0.00186832	0.172443	-1.01912
GAPDHP43	1.22449	-2.07061	6.39614	0.00186845	0.172443	-1.0192
ENSG00000275216	0.637604	6.08632	6.38409	0.00188333	0.17336	-1.02832
AMIGO2	0.641458	5.43685	6.3754	0.00189416	0.173632	-1.03492
SIM2	0.772199	-1.26218	6.37378	0.00189619	0.173632	-1.03615
ENSG00000283265	0.934339	3.38272	6.34593	0.00193142	0.176398	-1.05732
CREBRF	0.684907	1.26748	6.31537	0.00197101	0.179344	-1.08066
SELENOF	0.691252	4.4633	6.31048	0.00197743	0.179344	-1.08441
CSF2RA	1.16277	1.03934	6.30928	0.00197901	0.179344	-1.08533
RYR2	0.840079	-2.35961	6.26892	0.00203304	0.183323	-1.11632
RND3	0.617752	5.5309	6.26867	0.00203338	0.183323	-1.11651
MFAP5	1.00914	0.804708	6.26464	0.00203887	0.183347	-1.11962
ENSG00000284968	3.6931	-1.24987	6.20801	0.00211797	0.189911	-1.16342
FOXD4L5	-1.92851	-4.21872	-6.2047	0.0021227	0.189911	-1.16599
ENSG00000257355	-11.1453	-11.037	-6.19386	0.0021383	0.19082	-1.17442
TNFAIP3	0.603191	4.46776	6.17677	0.00216316	0.192549	-1.18773
PDE2A	-0.7599	2.28781	-6.17063	0.00217218	0.19255	-1.19252
PCDHB1	1.13239	-4.06693	6.16929	0.00217415	0.19255	-1.19356
ARHGAP22	-0.648395	3.17675	-6.16143	0.00218578	0.192843	-1.1997
XACT	0.937259	-5.7939	6.15833	0.00219039	0.192843	-1.20213
PSG6	0.868114	0.288821	6.15593	0.00219396	0.192843	-1.20401
ENSG00000248206	2.68731	-4.10999	6.14943	0.00220367	0.193212	-1.20909
ENSG00000235852	1.55944	1.21769	6.08885	0.00229671	0.200612	-1.25672
SORCS2	-0.910212	1.48251	-6.08707	0.0022995	0.200612	-1.25812
GJA1	0.59736	4.93381	6.07378	0.00232057	0.201947	-1.26863
VGLL3	0.692625	2.96787	6.04202	0.00237184	0.205898	-1.2938
ZNF730	1.09286	-2.08272	6.03117	0.00238967	0.206933	-1.30243
ENSG00000248588	1.60962	-1.74488	6.02326	0.00240277	0.207556	-1.30873
RRAGD	0.738764	2.25748	6.00646	0.00243088	0.209315	-1.32213
HOXD-AS2	0.97576	-0.629524	6.00397	0.00243508	0.209315	-1.32412
GFPT2	-0.650169	2.68691	-5.98998	0.00245882	0.210839	-1.3353
LURAP1	-2.44715	-1.84967	-5.97946	0.00247687	0.211869	-1.34373
ENSG00000234997	1.09226	-0.121237	5.94485	0.00253735	0.216012	-1.37153
SERPINB2	0.638044	6.78442	5.9447	0.00253762	0.216012	-1.37166
DGKI	1.25136	-2.9769	5.94051	0.00254506	0.216121	-1.37503
ESM1	0.587866	5.58375	5.92878	0.00256605	0.217376	-1.38449
ENSG00000255028	1.42598	-0.247783	5.92344	0.00257565	0.217558	-1.3888
NR2E3	-1.30872	-2.77143	-5.92071	0.00258059	0.217558	-1.39101
COX11	-0.673884	2.34838	-5.90558	0.00260814	0.218351	-1.40325
ADM	0.737938	2.22515	5.90348	0.00261198	0.218351	-1.40495
TRIM6	1.37511	0.379813	5.90132	0.00261595	0.218351	-1.4067
SLC3A2	0.65557	4.64869	5.8961	0.00262556	0.218351	-1.41093
PLVAP	0.707776	2.2715	5.89573	0.00262626	0.218351	-1.41123
DYNLT2B	-0.74383	0.395472	-5.89513	0.00262736	0.218351	-1.41172
ENSG00000276850	-2.80259	-3.427	-5.87922	0.00265696	0.220289	-1.42463
COL4A5	-0.797448	-0.93625	-5.86884	0.00267649	0.221385	-1.43308
PNMA8A	0.601609	2.32041	5.83688	0.00273771	0.225916	-1.45915
TP73	1.0049	-2.21887	5.8332	0.00274487	0.225975	-1.46216
RPS4XP17	-2.98629	-3.22734	-5.8201	0.00277052	0.227552	-1.47289
PIK3R2	-0.66444	3.45823	-5.79939	0.00281165	0.229552	-1.48988
LAMA5	-0.657085	2.11919	-5.7993	0.00281185	0.229552	-1.48996
MMP14	-0.581133	6.52363	-5.79491	0.00282065	0.229552	-1.49357
CD6	-0.964629	-0.798805	-5.79472	0.00282105	0.229552	-1.49373
LINC02246	-1.24552	0.210241	-5.77967	0.00285152	0.230988	-1.50612
CHRDL1	-0.597732	2.88773	-5.7795	0.00285187	0.230988	-1.50626
HOXB-AS1	-1.41999	-1.85731	-5.77257	0.00286603	0.2316	-1.51197
MIAT	-0.705105	-4.2106	-5.75082	0.00291104	0.234616	-1.52995
MLLT10P1	1.40814	-1.28133	5.7481	0.00291673	0.234616	-1.5322
CTHRC1	-0.633747	2.37792	-5.74212	0.00292929	0.235087	-1.53716
METTL7A	0.663572	-2.63341	5.73156	0.0029516	0.236067	-1.54591
ALDH1A3	-0.557807	2.71481	-5.72998	0.00295497	0.236067	-1.54722
ELOVL7	0.667127	-0.759337	5.7122	0.00299306	0.238078	-1.562
OSMR-AS1	1.1905	-2.13361	5.7119	0.00299371	0.238078	-1.56225
SH2D4A	0.649283	2.48833	5.70573	0.00300708	0.2386	-1.56739
ENSG00000233589	-1.08048	0.463612	-5.69724	0.00302557	0.239525	-1.57446
PABPC4-AS1	-1.06129	-2.12976	-5.68324	0.00305637	0.240918	-1.58615
MUC16	2.46571	-5.49972	5.68301	0.0030569	0.240918	-1.58634
RPL37AP1	-0.641718	3.59795	-5.66533	0.00309633	0.24317	-1.60113
PTPRU	-0.609115	3.55755	-5.66399	0.00309934	0.24317	-1.60225
FBF1	-0.609884	0.638578	-5.6249	0.00318886	0.249635	-1.63511
FOXQ1	-0.88633	1.88768	-5.61912	0.00320234	0.24974	-1.63997
LSAMP	-0.687076	0.0681549	-5.61822	0.00320444	0.24974	-1.64073
IL1RL1	0.988798	1.27531	5.60348	0.00323919	0.251888	-1.65317
ATP8A1	-0.696793	-1.96385	-5.5816	0.00329161	0.255398	-1.6717
ENSG00000276523	1.62008	-1.65423	5.54014	0.00339372	0.262309	-1.70695
HHIP	0.787209	0.0884917	5.53937	0.00339564	0.262309	-1.70761
ELL2	0.584543	3.90858	5.51392	0.00346022	0.266711	-1.72935
OGFRL1	0.544301	5.01891	5.50732	0.00347722	0.267131	-1.73501
ENSG00000255847	2.39654	-3.16455	5.50589	0.00348091	0.267131	-1.73623
TH	-1.94131	-3.6424	-5.50179	0.00349154	0.267362	-1.73975
PLXNA2	0.620423	1.5843	5.49177	0.00351764	0.268774	-1.74835
ENSG00000250519	1.47693	-3.08379	5.48789	0.0035278	0.268964	-1.75167
PNMA2	0.602559	1.0374	5.47652	0.00355783	0.270665	-1.76146
ANKRD20A5P	0.761629	-0.963941	5.47183	0.00357028	0.271025	-1.76549
WNT7A	-0.536111	3.65657	-5.46165	0.00359752	0.271177	-1.77426
ADGRG1	-0.879011	1.12863	-5.46048	0.00360067	0.271177	-1.77527
TPCN1	-0.576723	3.41027	-5.45857	0.00360583	0.271177	-1.77693
TNFRSF1B	-2.9798	-4.12293	-5.45711	0.00360976	0.271177	-1.77818
SYNPO	0.62155	1.94882	5.45667	0.00361095	0.271177	-1.77857
STX3	0.53315	2.48781	5.44847	0.00363317	0.271783	-1.78564
PRECSIT	-0.76602	-1.75699	-5.44221	0.00365026	0.271783	-1.79106
SLIT3	-1.08651	-3.17326	-5.44196	0.00365093	0.271783	-1.79127
AREG	0.745086	2.28791	5.44088	0.00365387	0.271783	-1.7922
FRG1CP	0.653052	1.41495	5.43899	0.00365907	0.271783	-1.79385
SREBF1	-0.605651	1.2529	-5.43664	0.00366552	0.271783	-1.79588
KRT14	0.722184	3.49384	5.403	0.00375937	0.278032	-1.82506
COL9A2	-1.0495	-3.13538	-5.40079	0.00376565	0.278032	-1.82699
LOX	0.672913	5.22695	5.38175	0.00382014	0.281463	-1.84357
GPR183	1.46138	-3.27592	5.37178	0.00384908	0.282244	-1.85228
GBP5	-1.35278	-0.250167	-5.36869	0.00385809	0.282244	-1.85498
ZNF559	0.971704	-0.803754	5.3672	0.00386244	0.282244	-1.85628
MIR6779	4.09142	-3.2637	5.36703	0.00386294	0.282244	-1.85643
LPAR1	0.787861	-0.119722	5.3622	0.00387711	0.282691	-1.86066
ENSG00000260585	0.867648	-2.07853	5.34755	0.00392044	0.284894	-1.87349
SPOCK3	-3.02748	-4.28151	-5.3465	0.00392357	0.284894	-1.87441
ENSG00000260810	-1.27176	-0.810752	-5.31704	0.00401256	0.290504	-1.9003
GLRX	0.576378	2.82296	5.31347	0.0040235	0.290504	-1.90344
SUN3	0.857296	2.49342	5.31276	0.00402569	0.290504	-1.90407
TCAF2	0.955035	-1.00792	5.29757	0.00407267	0.293291	-1.91747
SLC16A6	-0.760421	-0.253939	-5.28844	0.00410123	0.294292	-1.92553
UBE2F-SCLY	-4.49656	-3.3554	-5.28776	0.00410336	0.294292	-1.92614
FNIP1	0.569973	2.81605	5.26255	0.00418354	0.299321	-1.94848
C3orf80	-1.15308	1.28742	-5.26037	0.00419055	0.299321	-1.95041
ENSG00000277767	1.2907	-2.61583	5.2451	0.00424011	0.302246	-1.96398
ZNF286A	1.77592	0.0566087	5.2336	0.00427789	0.30423	-1.97422
ZBTB20	0.752442	-4.97951	5.23136	0.0042853	0.30423	-1.97622
TECTA	1.09785	-3.06373	5.22856	0.00429457	0.304272	-1.97872
PREX1	-0.513895	3.5936	-5.22352	0.00431133	0.304844	-1.98321
ENSG00000256001	0.592847	3.81369	5.21928	0.00432549	0.30523	-1.987
CSF2	0.820566	4.25225	5.20707	0.00436661	0.307513	-1.99792
ZC3H12C	0.504181	3.05071	5.20176	0.00438461	0.308161	-2.00267
ZNF618	1.22044	-1.934	5.1874	0.00443379	0.310995	-2.01555
ECE1	-0.568369	5.28069	-5.17428	0.00447926	0.313557	-2.02733
LINC02328	-0.704952	-1.96439	-5.17137	0.00448942	0.313642	-2.02994
LRRN4	-0.554067	2.23797	-5.15533	0.00454597	0.316962	-2.04439
HBA1	2.19455	-2.87375	5.1466	0.00457709	0.318498	-2.05227
ADAM8	-1.0683	0.641992	-5.1409	0.00459751	0.319286	-2.05741
CLIC2	0.998627	0.62255	5.13396	0.00462259	0.320393	-2.06369
ABL2	0.507913	2.33812	5.1253	0.00465407	0.321399	-2.07153
ARHGEF3	-0.560963	0.543094	-5.12279	0.00466322	0.321399	-2.07379
ENSG00000280399	-1.3981	-4.11722	-5.12242	0.0046646	0.321399	-2.07413
FLNB-AS1	0.745664	-0.274704	5.11911	0.00467672	0.321602	-2.07713
SLIT2	0.579131	-0.124168	5.11214	0.00470241	0.322737	-2.08346
CMIP	0.546419	1.86963	5.10111	0.00474337	0.324328	-2.09347
ARMC7	0.812432	1.76771	5.09944	0.0047496	0.324328	-2.09498
THBS1	0.491162	6.0804	5.09844	0.00475335	0.324328	-2.09589
PTMAP12	1.42984	-1.00162	5.09513	0.00476576	0.324543	-2.0989
PLAC8	-1.60624	-4.18373	-5.09003	0.00478495	0.32505	-2.10354
ENSG00000274712	0.766809	0.0266459	5.08603	0.00480007	0.32505	-2.10719
SVEP1	1.16698	-3.16973	5.08526	0.00480298	0.32505	-2.10789
NEAT1	0.678485	1.89781	5.08226	0.00481436	0.32505	-2.11062
CXCL6	-0.551192	1.6776	-5.0809	0.00481954	0.32505	-2.11186
ENSG00000285424	0.594533	-0.588322	5.07646	0.00483646	0.325565	-2.1159
NUTF2	-0.479147	4.19259	-5.0683	0.00486778	0.327046	-2.12336
RAPGEF3	0.483848	1.23076	5.05857	0.00490542	0.328944	-2.13225
TTN	0.815868	-4.67176	5.05179	0.00493183	0.330084	-2.13845
CDK18	1.08609	-2.46294	5.03624	0.00499308	0.333548	-2.1527
PHC2	-0.503418	5.17088	-5.02733	0.00502858	0.334529	-2.16088
COL4A4	1.07618	-1.7668	5.02619	0.00503314	0.334529	-2.16192
FAM149A	-1.28389	-3.59547	-5.02538	0.00503639	0.334529	-2.16267
SOCS1	-0.877179	0.602608	-5.01865	0.00506347	0.33544	-2.16886
PMS2P7	-2.19474	-2.24609	-5.01286	0.00508688	0.33544	-2.17418
ENSG00000272910	1.64264	-1.17621	5.00823	0.00510571	0.33544	-2.17845
RPE65	-1.49018	-1.48592	-5.00671	0.00511189	0.33544	-2.17984
PPP1R15A	0.508043	5.63075	5.00634	0.00511341	0.33544	-2.18019
PCDHGA9	0.75668	-1.03938	5.00606	0.00511455	0.33544	-2.18044
SZT2-AS1	-1.44063	-1.60229	-5.00545	0.00511706	0.33544	-2.18101
COL5A2	-0.684403	4.22705	-4.998	0.00514759	0.336493	-2.18788
ENSG00000288706	0.668214	5.71153	4.99685	0.00515231	0.336493	-2.18893
SOX7	-0.712632	1.35602	-4.98871	0.00518599	0.338046	-2.19646
ENSG00000256594	0.855799	0.132423	4.98645	0.00519538	0.338046	-2.19854
SDC2	0.531914	2.8741	4.97883	0.00522718	0.339486	-2.20559
ENSG00000235609	-0.779311	-0.894153	-4.96223	0.00529727	0.343402	-2.22096
POSTN	1.12779	-0.298212	4.95028	0.0053484	0.346077	-2.23205
GUCY1A2	-0.861012	-1.37994	-4.94726	0.00536142	0.346281	-2.23486
SEMA3E	0.766314	-0.230092	4.93798	0.00540167	0.348239	-2.24349
ARSI	-0.870249	0.861233	-4.93471	0.00541596	0.34852	-2.24654
ENSG00000268601	2.39594	-0.423363	4.9283	0.00544402	0.348634	-2.2525
BIN1	-0.538103	3.37588	-4.92757	0.00544724	0.348634	-2.25319
ARMH4	-0.791437	-1.00902	-4.9275	0.00544756	0.348634	-2.25325
ENSG00000274414	0.606922	-1.71039	4.91685	0.00549465	0.350823	-2.26319
GPNMB	0.717567	1.36409	4.91268	0.00551322	0.350823	-2.26708
LTBP3	-0.630375	2.06143	-4.91264	0.00551339	0.350823	-2.26712
ZC3H12B	-0.770722	-2.62615	-4.90818	0.00553333	0.350823	-2.27128
KBTBD3	-0.709526	-0.967101	-4.90753	0.00553626	0.350823	-2.2719
DPRXP4	2.24725	-2.18745	4.90459	0.00554945	0.350823	-2.27464
LINC02325	2.12627	-5.87217	4.90237	0.00555947	0.350823	-2.27672
PPFIA4	0.593098	-0.668424	4.89976	0.00557122	0.350823	-2.27916
CHST15	-0.83088	1.72588	-4.89851	0.00557687	0.350823	-2.28033
NGEF	-0.750845	-0.37224	-4.89742	0.0055818	0.350823	-2.28135
ENSG00000267404	2.23064	-2.92797	4.89362	0.00559905	0.351278	-2.28491
ITM2A	0.961229	-0.566665	4.89105	0.00561075	0.351383	-2.28732
SNORD38B	-1.24217	-5.46689	-4.88501	0.00563836	0.352147	-2.29299
SAA1	-0.649923	3.14336	-4.88399	0.00564303	0.352147	-2.29394
RCN3	-1.00624	0.117124	-4.87132	0.00570149	0.355163	-2.30584
TIE1	-0.461686	3.51036	-4.8644	0.00573375	0.35654	-2.31235
TGFB2	1.04946	-0.537307	4.85879	0.00576002	0.35681	-2.31762
RNF128	-1.16793	-0.427571	-4.85759	0.00576568	0.35681	-2.31876
RN7SL650P	3.82856	-2.56723	4.85696	0.00576862	0.35681	-2.31934
SERPINB7	0.507106	5.39916	4.8456	0.00582243	0.358913	-2.33006
NTN4	0.58653	2.47998	4.84546	0.00582309	0.358913	-2.33019
ENSG00000271590	-1.10271	-0.869081	-4.83805	0.00585847	0.36046	-2.33718
DDIT4L	0.7505	0.881878	4.82095	0.00594114	0.364907	-2.35335
CCNA1	-0.585496	1.37499	-4.81375	0.0059764	0.366349	-2.36018
ENSG00000248112	0.809125	3.69211	4.81189	0.00598551	0.366349	-2.36194
KDR	0.639342	-0.473789	4.80797	0.00600485	0.36639	-2.36566
PCSK4	0.505434	-1.46295	4.80644	0.00601241	0.36639	-2.36711
IGSF11	1.52169	-3.01588	4.8054	0.00601752	0.36639	-2.36809
ADGRG6	0.501255	3.17894	4.80196	0.00603461	0.366574	-2.37136
C7orf57	0.894205	0.436069	4.80058	0.00604146	0.366574	-2.37267
ZBED3-AS1	0.637347	-3.01026	4.78975	0.00609558	0.368983	-2.38296
ACKR1	2.2524	-4.45527	4.78721	0.00610836	0.368983	-2.38538
CNTD1	-3.20433	-2.69172	-4.78635	0.00611272	0.368983	-2.3862
USP24P1	-1.28488	-1.47541	-4.78416	0.00612378	0.369015	-2.38829
MTMR9LP	-0.861546	-1.3003	-4.78159	0.00613674	0.369162	-2.39073
SNAP91	-9.33814	-10.0944	-4.76077	0.00624329	0.374886	-2.41059
COL6A1	-0.619764	3.33676	-4.75792	0.00625803	0.374886	-2.41331
C15orf48	0.643582	1.64078	4.75584	0.00626886	0.374886	-2.4153
TUB	1.99331	-4.36404	4.75473	0.00627464	0.374886	-2.41637
SSBP3	-0.48429	2.69786	-4.75077	0.00629525	0.375164	-2.42015
PRICKLE1	-0.809368	0.927584	-4.7489	0.00630504	0.375164	-2.42194
ZNF98	0.618243	0.125795	4.74768	0.00631139	0.375164	-2.4231
AGAP1	0.463672	2.07103	4.74535	0.00632361	0.375254	-2.42533
MMD	-0.657038	2.41604	-4.74096	0.00634669	0.375987	-2.42954
NCR3LG1	0.560233	3.07471	4.72974	0.00640618	0.378765	-2.4403
BMS1P4	-1.32106	0.0540964	-4.72805	0.00641516	0.378765	-2.44192
KPRP	2.17442	-0.365162	4.72369	0.00643853	0.379397	-2.44611
ENSG00000254614	0.604096	0.988112	4.72201	0.0064475	0.379397	-2.44772
LINC01444	0.523763	3.39997	4.71711	0.0064739	0.379842	-2.45243
NRROS	0.804053	-0.0156678	4.71637	0.00647791	0.379842	-2.45314
NIPAL3	0.480087	1.92211	4.71458	0.00648757	0.379842	-2.45486
ABCA1	-0.616851	0.527277	-4.6978	0.00657912	0.384554	-2.47103
RUNX1	-0.476972	1.81883	-4.6928	0.00660665	0.384554	-2.47584
NLGN2	-0.690047	2.76674	-4.69266	0.00660744	0.384554	-2.47598
RASGEF1B	0.8279	-1.48282	4.69179	0.00661223	0.384554	-2.47682
MYOSLID	0.860229	0.413139	4.68896	0.00662791	0.384554	-2.47955
NRXN1	0.72586	-3.6175	4.6879	0.00663383	0.384554	-2.48058
ENSG00000286091	-1.97693	-0.701983	-4.67651	0.00669743	0.3876	-2.49158
PCDH7	0.614299	-0.797299	4.67032	0.00673229	0.388694	-2.49757
BCAS1	-0.615006	-0.542755	-4.66861	0.00674199	0.388694	-2.49923
SPANXB1	0.468427	6.17113	4.66727	0.00674958	0.388694	-2.50053
ENSG00000213942	-2.96783	-2.10102	-4.66365	0.00677013	0.389238	-2.50404
LYPD1	-0.464945	3.99619	-4.65466	0.00682148	0.391549	-2.51275
ENSG00000240695	1.69216	-1.56518	4.65123	0.0068412	0.392039	-2.51608
ERVV-2	2.65519	-3.67738	4.64523	0.00687585	0.393382	-2.52191
SLC7A5	0.454977	4.2867	4.63094	0.00695925	0.396466	-2.53581
NQO1	0.855054	4.56156	4.63032	0.00696289	0.396466	-2.53641
GAD1	-0.771598	-3.25823	-4.63019	0.00696368	0.396466	-2.53654
MIR99AHG	0.76142	-3.71013	4.61383	0.00706069	0.401132	-2.5525
PLXND1	0.753939	0.697931	4.61252	0.0070685	0.401132	-2.55377
SEC24D	-0.525765	2.52311	-4.60848	0.00709271	0.401855	-2.55771
ST13P12	1.15809	-1.80677	4.6058	0.00710885	0.401951	-2.56033
CHMP4A	0.890651	2.00188	4.60434	0.00711766	0.401951	-2.56176
NUDT14	0.623804	1.92264	4.6025	0.00712879	0.401951	-2.56356
BAMBI	0.626056	2.2279	4.60023	0.00714253	0.40208	-2.56578
STX1A	-0.591165	1.91867	-4.59785	0.00715696	0.402246	-2.56811
ENSG00000228801	-0.949029	-2.97051	-4.59349	0.0071835	0.403092	-2.57238
ADORA2A	2.89859	-3.79513	4.58438	0.00723934	0.404377	-2.5813
ENSG00000227076	0.733521	0.259567	4.58431	0.0072398	0.404377	-2.58138
CCN2	0.475785	6.16431	4.58411	0.007241	0.404377	-2.58157
HES1	-0.876783	1.5867	-4.57959	0.00726889	0.40529	-2.586
STX1B	-0.882358	-1.56171	-4.57571	0.00729294	0.405985	-2.58981
SLC38A4	0.763814	-1.2048	4.5699	0.00732917	0.407355	-2.59552
SQSTM1	0.447475	6.48712	4.56689	0.00734799	0.407755	-2.59848
SLC16A3	-0.627928	4.42943	-4.55976	0.0073928	0.409594	-2.60549
ENSG00000264772	-1.00178	3.36922	-4.55042	0.00745204	0.41214	-2.61469
CYP4F11	0.445966	4.39095	4.54763	0.00746984	0.41214	-2.61744
MEF2A	0.676754	2.60926	4.54696	0.0074741	0.41214	-2.61809
FOXC2	0.521452	3.01312	4.54514	0.00748577	0.41214	-2.61989
DST	0.427106	3.08686	4.54099	0.00751237	0.412957	-2.62398
CPEB1	0.505267	-1.05546	4.53607	0.00754414	0.414054	-2.62884
ANK3	-0.734784	-0.168478	-4.53044	0.00758064	0.415407	-2.63441
NEDD4L	0.442229	2.41881	4.52455	0.00761904	0.416271	-2.64023
UCN2	-0.532766	1.75124	-4.52387	0.0076235	0.416271	-2.6409
CDC40	0.557655	2.828	4.52229	0.00763381	0.416271	-2.64246
CCDC91	0.511309	1.09021	4.52076	0.00764387	0.416271	-2.64398
CPSF1P1	-0.874489	-1.14277	-4.51421	0.00768699	0.41797	-2.65046
MIR6776	5.14997	-5.01873	4.5041	0.00775416	0.420765	-2.66049
NNT-AS1	0.46117	0.886442	4.50287	0.00776239	0.420765	-2.66171
DOCK10	0.463102	2.53551	4.49739	0.00779908	0.422101	-2.66715
LY96	0.927912	2.69526	4.49433	0.00781971	0.422565	-2.67019
ENSG00000213386	-1.36336	-1.49899	-4.48865	0.00785812	0.423988	-2.67584
ENSG00000260922	0.942451	0.925976	4.48642	0.00787328	0.424153	-2.67806
STRA6	-1.25326	-1.87474	-4.48004	0.00791677	0.425842	-2.6844
DVL1	-0.433969	5.14824	-4.47446	0.00795505	0.427246	-2.68996
NCKAP1L	0.832868	-1.75247	4.47126	0.00797706	0.427773	-2.69315
TIMP4	1.00066	0.589632	4.46671	0.00800857	0.428807	-2.69769
MFSD2A	-0.537096	1.44284	-4.46402	0.00802726	0.429153	-2.70037
MIR6835	-1.04536	3.21899	-4.45434	0.00809493	0.430826	-2.71005
IQGAP2	-1.11188	-2.43865	-4.44942	0.00812957	0.430826	-2.71497
LINC00707	1.13533	-1.40358	4.44865	0.00813501	0.430826	-2.71574
PPBP	0.870158	-2.3114	4.44788	0.00814042	0.430826	-2.7165
ENSG00000241962	2.54519	-1.92517	4.4451	0.00816011	0.430826	-2.71928
MCTP1	0.699623	1.15711	4.44302	0.00817489	0.430826	-2.72137
ADGRG2	-0.869334	-2.1523	-4.44087	0.00819019	0.430826	-2.72352
NPIPB9	0.835988	-2.38672	4.44015	0.00819529	0.430826	-2.72424
SLCO1B3	0.55506	2.27338	4.43945	0.00820029	0.430826	-2.72494
TGFA	0.500352	2.88556	4.43679	0.00821925	0.430826	-2.7276
TMEM45A	0.853401	0.763263	4.43651	0.00822129	0.430826	-2.72789
ENSG00000276728	1.64816	-1.78348	4.43533	0.00822971	0.430826	-2.72907
ENSG00000280198	-1.66078	-1.6122	-4.43333	0.00824402	0.430826	-2.73107
MAP2K6	-1.01402	-1.47563	-4.43237	0.00825095	0.430826	-2.73204
ENSG00000273521	1.19684	-0.685271	4.42805	0.00828202	0.430826	-2.73637
PTX3	0.435247	5.22877	4.42744	0.00828648	0.430826	-2.73699
MACIR	0.48799	3.41933	4.42685	0.00829068	0.430826	-2.73757
TM4SF19	0.630424	3.61004	4.4267	0.0082918	0.430826	-2.73773
AMDHD1	1.12737	-1.87204	4.42667	0.00829197	0.430826	-2.73775
ENSG00000205236	-2.2655	-2.96753	-4.42277	0.00832023	0.431655	-2.74167
OSGIN1	0.610988	1.23625	4.40958	0.00841657	0.435439	-2.75493
TNFRSF11B	-0.478601	2.12828	-4.4083	0.00842596	0.435439	-2.75621
PGM2L1	0.542293	1.02969	4.4077	0.00843042	0.435439	-2.75682
ADAMTS15	1.2235	-2.32692	4.39649	0.00851343	0.438469	-2.76811
SEMA3A	-0.472571	1.64977	-4.39623	0.00851538	0.438469	-2.76837
SERTAD4-AS1	0.517411	2.22116	4.39397	0.00853224	0.438469	-2.77065
GPR199P	1.42703	-3.23985	4.39306	0.00853909	0.438469	-2.77157
LRP8	-0.544903	1.26308	-4.38083	0.00863112	0.442282	-2.78392
C16orf46	1.15103	-1.40605	4.37985	0.00863856	0.442282	-2.78491
LMBRD2	0.464905	1.99507	4.37489	0.00867626	0.442988	-2.78992
LAPTM5	-0.434453	3.38713	-4.37471	0.00867761	0.442988	-2.7901
ENSG00000237015	-0.597747	-0.291037	-4.36552	0.00874801	0.445653	-2.79941
DKK2	-1.30204	-2.54738	-4.36458	0.00875524	0.445653	-2.80036
RGS9	-0.667444	0.542038	-4.36152	0.00877886	0.446208	-2.80346
ATP6V0E1	0.418041	6.25555	4.35924	0.00879646	0.446455	-2.80576
BEX1	0.492771	5.74218	4.35757	0.00880939	0.446465	-2.80745
TEX12	-2.30411	-3.85343	-4.33778	0.00896452	0.453252	-2.82755
CMAHP	1.40969	-2.9055	4.3372	0.00896914	0.453252	-2.82814
CNTN5	1.33162	-2.59147	4.33542	0.00898321	0.45331	-2.82995
CYSLTR1	1.08126	-3.47908	4.32977	0.00902824	0.454461	-2.8357
PMEPA1	-0.430615	3.59131	-4.32805	0.00904199	0.454461	-2.83746
LRRC15	-0.569088	1.91288	-4.32622	0.00905662	0.454461	-2.83932
ZNF580	-0.609525	2.83001	-4.32517	0.00906504	0.454461	-2.84039
GDF6	0.537967	1.7713	4.32445	0.00907082	0.454461	-2.84112
CRYBB3	-2.59368	-3.96823	-4.32097	0.00909885	0.455215	-2.84467
MIR4722	-0.973408	1.12439	-4.31562	0.00914206	0.456725	-2.85012
CD22	0.695103	0.306665	4.306	0.00922043	0.458893	-2.85995
LCE2A	2.22533	-1.1111	4.30469	0.00923114	0.458893	-2.86128
ENSG00000286656	0.681604	-0.0717922	4.30459	0.00923199	0.458893	-2.86139
TRAC	-0.758892	1.65858	-4.30388	0.00923779	0.458893	-2.86211
ENSG00000269481	-0.866616	0.692138	-4.30015	0.00926846	0.459765	-2.86593
CYCSP6	0.668643	1.68594	4.29723	0.00929255	0.46031	-2.86892
LRRC1	-0.417987	1.0574	-4.29345	0.00932382	0.461207	-2.87278
MYH16	-0.738512	-0.955001	-4.2917	0.0093383	0.461273	-2.87457
ENSG00000251600	1.10658	-5.86629	4.28993	0.00935301	0.461349	-2.87638
NECAB2	-1.49296	-1.71876	-4.28657	0.00938106	0.462083	-2.87982
SHISA3	-0.828078	-1.9428	-4.28209	0.00941857	0.4632	-2.88442
MED12L	-0.586494	-1.09125	-4.28071	0.00943015	0.4632	-2.88583
ZBTB24	-0.621467	1.5924	-4.2719	0.00950456	0.466202	-2.89487
KIF21B	-0.686475	-1.04235	-4.26765	0.00954068	0.46732	-2.89924
ABCC9	0.831238	-0.837629	4.25947	0.00961067	0.470092	-2.90764
CAVIN2	0.447185	5.01775	4.25659	0.00963543	0.470308	-2.91061
PRORSD1P	-1.35373	-1.54465	-4.25548	0.00964507	0.470308	-2.91176
HK2	0.41205	3.83769	4.25429	0.00965532	0.470308	-2.91298
HHIP-AS1	0.509449	0.172213	4.25204	0.0096748	0.470603	-2.9153
ENSG00000281195	-2.30051	-3.05528	-4.24996	0.00969277	0.470824	-2.91743
LINC01431	2.48769	-1.29907	4.23854	0.00979254	0.475013	-2.92921
SERPINB5	0.460131	2.37352	4.23384	0.00983393	0.47593	-2.93406
COL6A2	-0.462255	3.42641	-4.23177	0.00985222	0.47593	-2.9362
HNRNPA3P9	0.555331	-2.265	4.22914	0.00987549	0.47593	-2.93891
RNF157	-1.05567	-0.692038	-4.22837	0.00988239	0.47593	-2.93972
TIRAP	0.550843	0.690226	4.2279	0.00988648	0.47593	-2.94019
SYT12	-0.976843	-1.73573	-4.22655	0.0098985	0.47593	-2.94159
MAN1C1	-1.78046	-4.07925	-4.22566	0.00990644	0.47593	-2.94251
BACH1	0.397255	4.41157	4.22014	0.00995576	0.476489	-2.94822
CFAP58	0.786428	-1.00306	4.21998	0.00995718	0.476489	-2.94839
IL12A-AS1	-2.35684	-6.08235	-4.21945	0.00996193	0.476489	-2.94894
TSPAN1	-0.489667	0.882556	-4.21828	0.00997242	0.476489	-2.95015
CSMD3	-1.09313	-4.84468	-4.21608	0.00999218	0.476783	-2.95242
ELFN1-AS1	0.858975	0.554919	4.21301	0.0100198	0.477002	-2.9556
ENSG00000285966	-1.585	-3.75585	-4.21255	0.010024	0.477002	-2.95607
ADGRF4	1.21511	-0.295036	4.20745	0.0100702	0.477561	-2.96137
MADCAM1-AS1	1.77748	-1.65016	4.20712	0.0100732	0.477561	-2.9617
CPLANE1	0.42251	-0.0159104	4.20518	0.0100908	0.477561	-2.96372
DMKN	0.751842	0.72232	4.20395	0.010102	0.477561	-2.96499
TCAP	2.06583	-2.41025	4.20375	0.0101038	0.477561	-2.9652
GIMAP2	1.23668	-1.4712	4.19498	0.0101841	0.479917	-2.9743
ENSG00000260121	0.537123	1.82252	4.19253	0.0102067	0.479917	-2.97685
MSRA	-0.40819	0.636878	-4.19242	0.0102077	0.479917	-2.97696
PELI1	0.436	1.83606	4.19235	0.0102084	0.479917	-2.97703
PCDHGA4	0.540585	-0.996465	4.18818	0.0102469	0.481084	-2.98137
ENSG00000228444	-1.11714	-2.00104	-4.18043	0.010319	0.48382	-2.98943
ENSG00000287216	-1.99527	-3.04058	-4.17683	0.0103527	0.484751	-2.99317
ENSG00000255234	1.09988	-5.45035	4.17382	0.010381	0.485427	-2.99631
DNAJB13	0.656643	-2.76866	4.1721	0.0103971	0.485537	-2.9981
C2CD3	0.435714	1.15543	4.16771	0.0104386	0.486826	-3.00268
MAP3K7CL	0.546645	2.59015	4.16185	0.0104943	0.488771	-3.00879
EPG5	0.455831	2.60519	4.15516	0.0105583	0.490842	-3.01578
ATG4C	-0.398169	2.34227	-4.15428	0.0105667	0.490842	-3.0167
AK4P1	0.815361	2.16895	4.15044	0.0106036	0.491308	-3.0207
LINC02204	-1.11082	-1.73684	-4.15032	0.0106048	0.491308	-3.02083
KIF5C	-0.527123	-0.732706	-4.14807	0.0106266	0.491669	-3.02319
GPM6A	-0.750296	-3.14826	-4.14527	0.0106536	0.492265	-3.02611
NPAS2	-0.431055	1.9593	-4.14384	0.0106675	0.492265	-3.02761
RFTN2	0.428318	-2.72698	4.13345	0.010769	0.494711	-3.03849
PUM2	-0.394291	3.39847	-4.13323	0.0107712	0.494711	-3.03872
TXNIP	0.458742	3.8683	4.13229	0.0107804	0.494711	-3.0397
SH3BP5-AS1	-1.02224	0.427307	-4.13141	0.0107891	0.494711	-3.04063
MAL2	-0.612639	1.14559	-4.13121	0.0107911	0.494711	-3.04084
MARCHF4	0.414006	4.57458	4.11904	0.0109117	0.498562	-3.05361
GPR65	0.441671	2.96212	4.11879	0.0109141	0.498562	-3.05386
GRB10	0.551231	-0.0741223	4.11833	0.0109187	0.498562	-3.05435
NPBWR1	-0.589894	-0.422517	-4.117	0.0109319	0.498562	-3.05574
NRIP1	-0.408374	4.17047	-4.11451	0.0109569	0.499053	-3.05837
IL32	0.830114	0.2573	4.10648	0.0110377	0.502079	-3.0668
MYOCD	0.427864	3.71992	4.09961	0.0111074	0.504597	-3.07404
LINC01411	-0.851606	-1.52051	-4.09772	0.0111267	0.504818	-3.07603
KCTD16	1.30689	-3.10168	4.09431	0.0111615	0.505267	-3.07962
TMEM108	-0.938374	-0.850548	-4.09393	0.0111654	0.505267	-3.08002
RRNAD1	0.428939	0.993066	4.08973	0.0112086	0.50603	-3.08445
STK38L	0.661883	1.15243	4.08948	0.0112111	0.50603	-3.08471
CSGALNACT2	0.409292	3.08705	4.08422	0.0112655	0.507548	-3.09026
PEA15	0.447762	5.85293	4.08232	0.0112852	0.507548	-3.09227
ENSG00000287339	0.638164	3.90312	4.08203	0.0112882	0.507548	-3.09258
ENSG00000272046	0.697438	-0.936929	4.08034	0.0113057	0.507686	-3.09436
CD300C	-0.762937	0.111828	-4.07592	0.0113518	0.508359	-3.09903
PARD6G-AS1	-1.25847	-3.07084	-4.07449	0.0113667	0.508359	-3.10054
SLC7A11	0.42044	1.68581	4.07415	0.0113703	0.508359	-3.1009
ENSG00000273295	-0.987751	-1.87368	-4.07335	0.0113787	0.508359	-3.10175
NOG	-0.447127	3.96568	-4.07045	0.0114091	0.509068	-3.10481
PPP2R3A	-0.884713	2.74951	-4.06791	0.0114358	0.509612	-3.1075
ENSG00000286652	1.27222	-5.12901	4.06542	0.011462	0.510133	-3.11013
WNT5B	0.87425	-1.0808	4.06388	0.0114784	0.51014	-3.11176
PPP3CB-AS1	1.02335	-0.160502	4.06266	0.0114913	0.51014	-3.11305
BEND4	-0.899838	0.429348	-4.05966	0.0115231	0.510303	-3.11623
ENSG00000246851	-1.15531	-4.34452	-4.05937	0.0115262	0.510303	-3.11654
ENSG00000272945	1.06677	-0.838647	4.0582	0.0115386	0.510303	-3.11777
PRPF40B	-0.531514	-0.15066	-4.05335	0.0115904	0.511949	-3.12292
TENM2	-0.673161	0.769278	-4.05149	0.0116103	0.512181	-3.12488
ENSG00000276170	0.437136	2.51107	4.04837	0.0116438	0.513015	-3.12819
LINC00173	-1.02831	-2.51076	-4.04411	0.0116898	0.514311	-3.13272
GPR176-DT	2.17287	-5.02133	4.04293	0.0117025	0.514311	-3.13397
SIGLEC9	2.60399	-3.21504	4.03857	0.0117499	0.515146	-3.1386
CRLF1	-0.49673	0.318919	-4.03847	0.0117509	0.515146	-3.13871
EPHA10	2.1901	-4.28776	4.0334	0.0118062	0.516924	-3.1441
ENSG00000260422	0.905065	-0.649448	4.02928	0.0118514	0.518253	-3.14848
GPC5	0.570018	-0.625166	4.02627	0.0118846	0.518685	-3.15169
PABPC1P3	-2.005	-4.50903	-4.02443	0.0119048	0.518685	-3.15364
AHCYL1	-0.67467	4.13791	-4.02351	0.011915	0.518685	-3.15462
DDX11-AS1	-0.689506	-2.42008	-4.02302	0.0119204	0.518685	-3.15514
COPS8P2	0.816992	-0.0446561	4.01861	0.0119693	0.520169	-3.15985
ZNF22-AS1	0.670849	-0.139005	4.01357	0.0120254	0.521961	-3.16521
ADGRL2	-0.495214	-0.551865	-4.01071	0.0120575	0.522556	-3.16827
UBASH3B	0.389459	3.06156	4.00968	0.012069	0.522556	-3.16936
B3GNT7	-0.929206	-1.11257	-4.00763	0.012092	0.522909	-3.17155
ENSG00000286966	0.903014	2.80443	4.00595	0.012111	0.523083	-3.17335
TGIF2LX	1.66702	-0.517117	4.00255	0.0121493	0.523328	-3.17698
GUSBP5	1.16143	-0.814911	4.00213	0.0121541	0.523328	-3.17743
TP53INP2	0.505512	2.87694	4.00126	0.0121639	0.523328	-3.17835
L1CAM	0.680041	0.380892	3.99897	0.0121899	0.523328	-3.1808
LTBP2	-0.428524	3.84355	-3.99676	0.012215	0.523328	-3.18316
ULBP1	0.406598	2.39735	3.99664	0.0122164	0.523328	-3.18329
MSH5-SAPCD1	-0.782914	0.704856	-3.99623	0.0122211	0.523328	-3.18373
RNU6-77P	-0.592898	-0.576141	-3.99235	0.0122654	0.52401	-3.18788
PTPRR	0.502567	0.912576	3.99135	0.0122768	0.52401	-3.18895
LTBP1	-0.442672	1.66957	-3.98993	0.0122931	0.52401	-3.19047
KCND1	-0.624753	-0.0490735	-3.98794	0.0123158	0.52401	-3.19259
GPAT3	-0.448618	2.51196	-3.98714	0.0123251	0.52401	-3.19346
ZNF132	-0.732658	-0.463845	-3.987	0.0123267	0.52401	-3.1936
SGSM3	-0.554178	1.63546	-3.98366	0.0123652	0.524492	-3.19718
RN7SKP80	-12.0198	-7.36111	-3.98092	0.0123968	0.524492	-3.20011
ENSG00000261329	1.59798	-5.44464	3.97876	0.0124219	0.524492	-3.20243
APOC1	0.730931	-1.0905	3.97857	0.0124241	0.524492	-3.20263
CFAP91	-0.648167	-2.20643	-3.97846	0.0124254	0.524492	-3.20276
ANKRD33	1.5088	-0.942982	3.97826	0.0124277	0.524492	-3.20297
MIR25	-0.563821	1.75426	-3.97535	0.0124616	0.524946	-3.20609
BTBD11	-0.454206	1.71043	-3.97476	0.0124684	0.524946	-3.20672
LIMS2	0.968616	-2.25056	3.97296	0.0124894	0.525199	-3.20865
ENSG00000286678	1.28898	-2.81667	3.97006	0.0125233	0.525995	-3.21176
KLC4	-0.407672	1.27271	-3.96561	0.0125756	0.527559	-3.21654
ENSG00000272914	-0.930274	-3.39944	-3.96346	0.012601	0.527993	-3.21885
HDAC1	-0.456948	5.56341	-3.95981	0.0126441	0.528477	-3.22276
SAP30L-AS1	0.441094	-0.558492	3.95949	0.0126479	0.528477	-3.22311
LTBP4	-0.414368	3.56295	-3.95866	0.0126578	0.528477	-3.224
ZNF365	-1.31521	-1.06394	-3.95528	0.0126979	0.529522	-3.22763
PCDHAC1	0.701098	0.0890909	3.95281	0.0127274	0.530122	-3.2303
LMCD1	0.478227	2.4634	3.94735	0.0127928	0.532213	-3.23617
ANKRD37	0.623863	0.357196	3.94478	0.0128237	0.532335	-3.23894
TM4SF19-AS1	0.832511	0.89249	3.94458	0.0128261	0.532335	-3.23915
CHST3	0.427436	3.29789	3.94255	0.0128506	0.532722	-3.24134
NOS1AP	-0.579133	-1.11824	-3.93683	0.0129198	0.534961	-3.2475
FTH1	0.441298	9.95432	3.93324	0.0129636	0.536139	-3.25138
CSF3	-1.35796	2.34239	-3.92509	0.0130635	0.539634	-3.26018
LRRC38	-1.26747	-0.245699	-3.92263	0.0130937	0.540247	-3.26283
COL5A1	-0.441248	3.17464	-3.92138	0.0131092	0.540251	-3.26419
COL7A1	-0.422864	4.22086	-3.91927	0.0131354	0.540693	-3.26647
IL1B	-0.429327	5.15158	-3.91486	0.0131901	0.542309	-3.27124
CHRNA9	-0.704771	0.123063	-3.90858	0.0132685	0.544895	-3.27803
ARHGEF4	-0.475966	1.57176	-3.90361	0.013331	0.546551	-3.28342
SPCS2	0.463741	4.34278	3.90184	0.0133533	0.546551	-3.28533
GNPDA1	0.495931	5.20754	3.90166	0.0133556	0.546551	-3.28553
ENSG00000267426	3.45882	-3.38999	3.89559	0.0134325	0.549051	-3.2921
LINC01517	1.81917	-3.98247	3.89437	0.013448	0.549051	-3.29343
FMN2	0.620611	-1.31451	3.89243	0.0134728	0.54939	-3.29554
NDUFA5	-0.488579	0.521572	-3.89127	0.0134876	0.54939	-3.2968
C1orf226	-0.825217	0.992753	-3.88647	0.0135491	0.550876	-3.30201
FTL	0.420703	10.3773	3.88597	0.0135555	0.550876	-3.30255
LINP1	0.421751	1.27282	3.88274	0.0135971	0.550942	-3.30606
ERICH3	-1.39973	-4.1742	-3.88248	0.0136004	0.550942	-3.30634
TTYH1	2.33869	-7.1435	3.88181	0.013609	0.550942	-3.30707
ENSG00000283977	2.08907	-3.00213	3.88097	0.01362	0.550942	-3.30799
ENSG00000239665	-0.722761	-1.15896	-3.87972	0.0136361	0.550958	-3.30934
GOLGA2P11	0.470642	-0.504862	3.87309	0.0137222	0.553801	-3.31656
FRMD6	0.369522	4.4972	3.86798	0.013789	0.554321	-3.32212
SLC1A3	-0.536161	0.210994	-3.86783	0.013791	0.554321	-3.32229
ST8SIA5	-1.32504	-5.39574	-3.86745	0.0137959	0.554321	-3.32269
CASP1	0.4606	2.17742	3.86727	0.0137984	0.554321	-3.3229
PLCG2	-0.410108	-0.0465112	-3.86587	0.0138167	0.554425	-3.32442
ZC3H12A	-0.42759	4.42478	-3.8594	0.0139021	0.556637	-3.33147
PPP1R14C	1.31906	0.644983	3.85819	0.0139181	0.556637	-3.33279
ENSG00000287415	-0.828779	-0.247406	-3.85808	0.0139195	0.556637	-3.33291
MRPL20-DT	-0.382127	1.79966	-3.85661	0.0139391	0.556785	-3.33452
ENSG00000253227	0.793148	-0.994093	3.85025	0.0140238	0.558617	-3.34146
BCL11A	0.612695	-1.58798	3.84951	0.0140336	0.558617	-3.34226
B3GALT5	-0.925612	-1.96731	-3.84881	0.014043	0.558617	-3.34303
TLR4	1.55642	-0.949991	3.84839	0.0140487	0.558617	-3.34349
ENSG00000255375	1.56215	-1.03123	3.84688	0.0140688	0.558787	-3.34513
TBC1D8-AS1	1.14932	-2.04042	3.84358	0.0141132	0.559131	-3.34874
GABRG3	-0.504387	-1.48822	-3.84274	0.0141246	0.559131	-3.34966
ENSG00000242593	1.37491	-3.78131	3.84268	0.0141253	0.559131	-3.34972
STAT4	0.705516	-1.44997	3.83849	0.014182	0.560132	-3.35431
ATOH8	1.68919	-2.77949	3.83843	0.0141829	0.560132	-3.35438
PTP4A2P1	-1.13378	-0.317602	-3.83727	0.0141986	0.560132	-3.35564
EVI2B	0.993197	-1.5672	3.83432	0.0142386	0.561083	-3.35887
CPB2	1.35035	-5.10553	3.83174	0.0142738	0.56153	-3.36169
RGS17	-0.433713	0.465477	-3.83015	0.0142955	0.56153	-3.36343
GMPR	-0.887417	-0.150394	-3.82997	0.014298	0.56153	-3.36363
ENSG00000287277	0.895173	-1.49103	3.82716	0.0143365	0.56169	-3.36671
LY6E	0.945912	2.39818	3.82639	0.0143471	0.56169	-3.36755
MFAP4	-2.28571	-3.57522	-3.82616	0.0143501	0.56169	-3.3678
NR3C2	0.415959	1.83167	3.82036	0.0144302	0.563647	-3.37416
C6orf132	0.492666	1.26255	3.81886	0.0144508	0.563647	-3.3758
RTN1	2.12707	-5.76852	3.81865	0.0144538	0.563647	-3.37604
SNN	-0.489804	1.38941	-3.81788	0.0144645	0.563647	-3.37688
CES4A	0.674273	0.594236	3.81659	0.0144824	0.563719	-3.3783
ENSG00000286613	1.1651	-0.433968	3.80967	0.0145788	0.565603	-3.38589
MME	0.5871	3.69174	3.80931	0.0145838	0.565603	-3.38628
ENSG00000284052	-0.579921	-3.36242	-3.80657	0.0146222	0.565603	-3.3893
ALG1L6P	-1.8995	-2.13589	-3.80645	0.0146238	0.565603	-3.38942
FAM241B	0.554608	2.20777	3.80622	0.0146271	0.565603	-3.38968
EML5	-0.645959	-1.6234	-3.80619	0.0146275	0.565603	-3.38971
NDUFA4L2	1.78322	-3.24288	3.80286	0.0146743	0.566788	-3.39337
LINC01583	1.07794	-1.707	3.79706	0.0147564	0.56933	-3.39975
DACT1	-0.866786	0.222751	-3.79544	0.0147794	0.569465	-3.40153
ENSG00000279769	9.72919	-9.13135	3.79424	0.0147964	0.569465	-3.40285
CD96	0.900814	-2.97338	3.79148	0.0148359	0.569465	-3.4059
CCL28	0.507823	0.991613	3.79078	0.0148458	0.569465	-3.40666
SORL1	0.663375	-1.93691	3.79051	0.0148497	0.569465	-3.40696
NANOS1	0.668407	1.49068	3.78839	0.01488	0.569465	-3.40929
HEXA	0.390006	2.46509	3.78805	0.0148849	0.569465	-3.40967
ZSWIM6	0.400811	3.74964	3.78771	0.0148898	0.569465	-3.41005
SMPD3	0.517049	-2.82266	3.78506	0.0149278	0.570296	-3.41296
ENSG00000246308	1.64441	-2.75898	3.77843	0.0150235	0.573328	-3.42027
ENSG00000247287	0.959698	-2.9797	3.77538	0.0150677	0.574391	-3.42364
SWAP70	0.371346	4.10133	3.77336	0.0150972	0.574889	-3.42587
GALNT18	0.714776	-0.0280653	3.77187	0.0151188	0.57509	-3.42751
ENSG00000248648	2.15163	-1.19957	3.76789	0.0151772	0.575582	-3.43191
ZNF563	0.992099	-0.231655	3.76645	0.0151982	0.575582	-3.4335
TBPL1	-0.386172	1.81661	-3.76511	0.0152179	0.575582	-3.43498
FAM114A1	-0.40589	2.47876	-3.76438	0.0152287	0.575582	-3.43579
WNT7B	-0.468817	2.75543	-3.7636	0.0152401	0.575582	-3.43665
MIR6807	-1.39103	0.549962	-3.76264	0.0152544	0.575582	-3.43772
LRIG3	-0.493451	0.778913	-3.76081	0.0152813	0.575582	-3.43973
BAIAP2L1	-0.358915	1.45536	-3.76035	0.0152882	0.575582	-3.44025
BTBD19	-1.18558	1.16414	-3.75899	0.0153082	0.575582	-3.44174
NEDD9	0.398891	0.74781	3.75887	0.01531	0.575582	-3.44188
WDR97	-1.12123	-4.27386	-3.75871	0.0153123	0.575582	-3.44205
MKNK2	-0.421841	4.37841	-3.75741	0.0153316	0.575691	-3.4435
THEMIS2	-0.442856	2.25758	-3.75622	0.0153493	0.575739	-3.44482
ENSG00000249209	10.6638	-8.28247	3.75422	0.0153791	0.576239	-3.44703
SLC7A5P2	1.3268	-0.179513	3.74945	0.0154502	0.57678	-3.45231
CROCC	-0.407987	1.29165	-3.74912	0.0154552	0.57678	-3.45268
SLC4A3	-0.938908	-1.60823	-3.74785	0.0154741	0.57678	-3.45408
ENSG00000271192	1.23001	-1.29307	3.74784	0.0154744	0.57678	-3.45409
MIR6735	-8.65501	-10.0239	-3.74775	0.0154757	0.57678	-3.45419
ENSG00000276853	0.827963	-0.85012	3.74424	0.0155285	0.57813	-3.45808
LBX2-AS1	0.410082	1.66264	3.74261	0.0155529	0.57816	-3.45988
FAM13B	0.363079	3.48201	3.74017	0.0155899	0.57816	-3.46259
PACS2	0.353981	1.31296	3.73787	0.0156247	0.57816	-3.46515
ADCY8	1.54434	-3.22262	3.7377	0.0156273	0.57816	-3.46534
ENSG00000268333	0.643342	-1.07779	3.73737	0.0156322	0.57816	-3.4657
NPC2	0.560967	4.24286	3.73647	0.0156459	0.57816	-3.46669
AMPD2	-0.443753	2.36415	-3.73384	0.0156859	0.57816	-3.46961
ENSG00000280187	0.538594	0.863223	3.73355	0.0156903	0.57816	-3.46994
SERPINA9	1.89195	-1.99055	3.73349	0.0156913	0.57816	-3.47001
AGAP6	-0.840444	1.03248	-3.7333	0.0156941	0.57816	-3.47022
ENSG00000280179	1.01381	-3.61836	3.72986	0.0157467	0.579487	-3.47404
TTC3P1	0.807924	-0.253683	3.72515	0.0158189	0.580617	-3.47927
LINC00942	1.02815	-2.80885	3.72467	0.0158264	0.580617	-3.47981
NID1	-0.386016	4.3819	-3.7206	0.0158891	0.580617	-3.48433
CYP2C9	0.533885	0.249118	3.71918	0.0159111	0.580617	-3.48591
APLN	0.466775	0.625622	3.71875	0.0159177	0.580617	-3.48639
PTGER2	-0.627767	0.870853	-3.71856	0.0159207	0.580617	-3.4866
C11orf87	1.02805	-4.27279	3.71844	0.0159225	0.580617	-3.48673
IGKV1OR9-2	-1.04483	0.0328638	-3.71784	0.0159319	0.580617	-3.4874
HMGN1P8	12.1341	-7.0427	3.7172	0.0159418	0.580617	-3.48811
HEY1	-0.662451	-1.18874	-3.71713	0.0159429	0.580617	-3.48819
MR1	0.459113	-1.76098	3.71273	0.0160113	0.582503	-3.49309
ITGB2	0.388551	-1.05539	3.71101	0.0160382	0.582876	-3.495
SERINC2	-0.452122	3.6918	-3.70468	0.0161374	0.585876	-3.50205
ZBTB12	-0.402853	2.24127	-3.69857	0.0162341	0.588263	-3.50888
SGIP1	0.92546	-2.54015	3.69773	0.0162474	0.588263	-3.50981
NCKAP5	-0.520409	0.768637	-3.69719	0.0162559	0.588263	-3.51041
ZBED8	0.470804	0.871953	3.6955	0.0162828	0.588263	-3.5123
AMACR	0.423357	0.777422	3.69523	0.0162871	0.588263	-3.5126
SLC12A7	0.587027	0.505485	3.68967	0.0163759	0.590863	-3.51881
ENSG00000267056	0.554977	2.85766	3.68751	0.0164105	0.591503	-3.52122
OR7E19P	3.52662	-1.7916	3.68607	0.0164335	0.591726	-3.52282
PROS1	0.659938	3.02034	3.6809	0.0165169	0.594119	-3.52861
ENSG00000275481	0.838739	-0.963528	3.67625	0.0165924	0.596223	-3.53381
RBM44	-1.07913	-1.96016	-3.67496	0.0166133	0.596363	-3.53525
JAG1	0.360396	3.10241	3.66973	0.0166988	0.598529	-3.54111
CRIM1	0.363255	4.77168	3.66918	0.0167078	0.598529	-3.54173
MIR1908	11.725	-7.32536	3.66664	0.0167494	0.599406	-3.54457
ENSG00000267257	0.899556	-1.49914	3.66508	0.0167752	0.599631	-3.54632
CYP1B1	-0.707908	1.1144	-3.66419	0.0167899	0.599631	-3.54732
FABP4	2.30318	-3.14938	3.66029	0.0168542	0.600731	-3.55169
CYSTM1	0.532357	4.49331	3.66025	0.0168549	0.600731	-3.55174
C3orf35	-1.27184	-3.91543	-3.65807	0.016891	0.601251	-3.55418
TACSTD2	-0.377027	5.17276	-3.65628	0.0169208	0.601251	-3.55619
ATF4P3	0.649183	-1.4093	3.65627	0.0169209	0.601251	-3.5562
H3P4	-1.46894	-0.977571	-3.65223	0.0169883	0.602539	-3.56073
RAD9B	0.812339	-3.73048	3.65183	0.0169949	0.602539	-3.56118
ADAMTS12	0.365772	4.42724	3.65	0.0170257	0.602539	-3.56325
ID3	0.824488	2.3975	3.64857	0.0170496	0.602539	-3.56485
MIR568	0.632376	-2.94877	3.64789	0.0170611	0.602539	-3.56562
SERTAD2	0.383399	2.98057	3.64641	0.0170859	0.602539	-3.56728
DRP2	-1.33989	-3.05496	-3.64581	0.0170959	0.602539	-3.56795
IMMP1L	0.625508	0.538627	3.6451	0.0171079	0.602539	-3.56875
ADPRHL1	0.753798	-4.37776	3.64356	0.0171339	0.602539	-3.57048
ENSG00000230736	-1.10239	-2.86472	-3.64345	0.0171357	0.602539	-3.5706
FLNB	0.379205	4.85315	3.64247	0.0171523	0.602539	-3.57171
PHF10	-0.360641	3.47964	-3.64061	0.0171837	0.602539	-3.57379
MUC13	-2.00084	-4.37	-3.64007	0.0171929	0.602539	-3.5744
STEAP2	-0.388236	-0.634049	-3.63797	0.0172285	0.602539	-3.57676
PWWP2B	0.625757	-0.428655	3.63734	0.0172392	0.602539	-3.57748
ARRDC3-AS1	1.00864	-3.20305	3.63731	0.0172398	0.602539	-3.57751
ATP6V1G2-DDX39B	-1.39742	2.88829	-3.63409	0.0172945	0.602539	-3.58113
MINAR1	-0.551337	-1.18487	-3.63229	0.0173253	0.602539	-3.58316
ENSG00000247199	0.600278	-2.57882	3.6318	0.0173337	0.602539	-3.58371
TGM2	-0.346168	8.51644	-3.63112	0.0173454	0.602539	-3.58448
HDAC9	0.890574	-0.352647	3.63088	0.0173494	0.602539	-3.58475
FAM20C	-2.4318	-2.38493	-3.63069	0.0173527	0.602539	-3.58496
BIRC2	-0.764844	3.81988	-3.62988	0.0173665	0.602539	-3.58587
DYSF	0.679259	-1.4288	3.62923	0.0173777	0.602539	-3.58661
SLC25A10	-0.394579	3.66692	-3.62871	0.0173867	0.602539	-3.5872
ENSG00000268205	-0.521195	1.41235	-3.62756	0.0174064	0.602624	-3.58848
EPHA5	0.477364	-2.60294	3.62458	0.0174576	0.603339	-3.59184
SIM1	2.06599	-4.74625	3.62437	0.0174614	0.603339	-3.59209
CCDC144B	-1.98985	-5.90255	-3.62284	0.0174877	0.603652	-3.5938
LINC02050	1.42459	-1.70971	3.62157	0.0175098	0.60382	-3.59524
ENSG00000283959	1.10729	-2.87281	3.61637	0.0175999	0.605476	-3.6011
ARL4D	-0.363436	4.19607	-3.61551	0.0176149	0.605476	-3.60208
ARHGEF18	0.370328	3.64785	3.61534	0.0176179	0.605476	-3.60227
WWP1	-0.359906	1.92812	-3.61483	0.0176269	0.605476	-3.60285
CFL1P1	0.750739	-1.86894	3.61367	0.0176471	0.605577	-3.60415
PRMT2	0.374089	2.16818	3.61122	0.0176899	0.606453	-3.60692
TIMM10B	0.453454	3.90105	3.60985	0.0177139	0.606685	-3.60847
TLL2	-0.431097	2.52755	-3.60629	0.0177765	0.607646	-3.61249
GFAP	-0.732804	-4.07444	-3.60571	0.0177866	0.607646	-3.61314
RIC3	0.999194	-1.76041	3.6053	0.017794	0.607646	-3.61361
SEMA4D	-0.448707	-0.544091	-3.6041	0.0178151	0.607732	-3.61496
ADAM12	0.640051	0.407264	3.60235	0.0178461	0.607732	-3.61695
PSG10P	0.898829	-1.6186	3.60221	0.0178485	0.607732	-3.6171
TNFRSF19	-0.448454	-0.615643	-3.60119	0.0178665	0.607757	-3.61825
RIMKLB	-0.527107	0.977781	-3.59946	0.0178973	0.607983	-3.62022
SDR42E1	1.06676	-1.12764	3.59719	0.0179376	0.607983	-3.62278
MIPEPP3	1.24442	-1.14889	3.59669	0.0179465	0.607983	-3.62334
AR	0.605042	-0.346769	3.59572	0.0179638	0.607983	-3.62444
ENSG00000254606	9.32255	-9.20494	3.59512	0.0179744	0.607983	-3.62512
ADAM19	-0.374609	3.76856	-3.59497	0.0179772	0.607983	-3.62529
LINC00607	-0.657452	-3.26453	-3.59103	0.0180475	0.608834	-3.62975
TAFA2	0.431887	0.932243	3.58902	0.0180837	0.608834	-3.63203
CPEB4	0.545454	0.776468	3.58822	0.0180981	0.608834	-3.63294
KLHL28	0.354071	1.12357	3.58821	0.0180982	0.608834	-3.63294
MAGED1	-0.38106	4.40396	-3.58813	0.0180997	0.608834	-3.63304
TMEM251	0.464413	2.95928	3.58732	0.0181143	0.608834	-3.63396
IRF6	-0.561964	-0.324837	-3.58679	0.0181239	0.608834	-3.63456
PLPP6	0.442704	1.10804	3.58554	0.0181464	0.608849	-3.63598
ENSG00000256897	1.25146	-1.76467	3.58484	0.018159	0.608849	-3.63677
SPSB2	-0.501204	0.894578	-3.58289	0.0181942	0.608939	-3.63897
LINC02009	0.752642	0.999936	3.58276	0.0181965	0.608939	-3.63912
ENSG00000279155	1.76918	-2.70361	3.58044	0.0182385	0.609764	-3.64175
HSD17B2	1.36903	-3.2894	3.57824	0.0182786	0.610416	-3.64425
PTPN22	-0.399674	1.7449	-3.57733	0.0182951	0.610416	-3.64528
PHF2P2	-0.643976	-0.429875	-3.5765	0.0183102	0.610416	-3.64622
CA9	0.679945	2.23797	3.57498	0.018338	0.610445	-3.64795
SPRR2E	0.729987	1.78765	3.57455	0.0183459	0.610445	-3.64844
NACA3P	1.14812	-1.23956	3.5677	0.0184715	0.613904	-3.65622
CDH23	2.42732	-7.64127	3.56645	0.0184945	0.613904	-3.65764
FAT4	0.415505	-0.681777	3.56602	0.0185024	0.613904	-3.65812
CYP2C18	-1.01673	-2.64162	-3.56476	0.0185256	0.613919	-3.65956
ENSG00000266803	-9.32191	-9.20575	-3.5641	0.0185378	0.613919	-3.66031
BCORL1	-0.454752	1.23399	-3.56051	0.0186043	0.615539	-3.66439
SSUH2	-1.37816	-3.7769	-3.55879	0.0186364	0.615765	-3.66635
FOXN3-AS1	0.517295	0.401564	3.55818	0.0186477	0.615765	-3.66704
RPL4P2	8.99224	-9.56317	3.55662	0.0186768	0.615765	-3.66882
TENM3	-0.446735	0.119685	-3.55607	0.018687	0.615765	-3.66944
TM7SF2	-0.949285	0.982767	-3.55543	0.0186989	0.615765	-3.67017
SLC16A4	-1.98492	-3.71349	-3.55363	0.0187326	0.61581	-3.67222
VCAN	0.362501	3.94109	3.55348	0.0187354	0.61581	-3.67239
ENSG00000279259	-1.07717	-0.99887	-3.55156	0.0187714	0.616414	-3.67457
LINC02551	1.05775	-0.820939	3.55041	0.018793	0.616415	-3.67588
CHRM3	0.476838	-3.08017	3.54969	0.0188065	0.616415	-3.67671
LINC00565	0.516412	0.718861	3.54688	0.0188593	0.617569	-3.6799
ACSM6	-2.12667	-3.4448	-3.54572	0.0188813	0.6177	-3.68123
CEACAM1	0.512599	2.16003	3.54481	0.0188986	0.6177	-3.68227
ROS1	-1.34089	-1.94557	-3.54333	0.0189266	0.618034	-3.68396
EAF2	-0.639497	-0.0322593	-3.5407	0.0189764	0.618034	-3.68695
ARHGAP20	0.596978	-0.202355	3.54003	0.0189891	0.618034	-3.68771
NRG2	-0.356227	1.85745	-3.53975	0.0189945	0.618034	-3.68803
PDK4	-0.891077	-0.964357	-3.53962	0.0189969	0.618034	-3.68818
PIANP	-0.952261	0.0239084	-3.53655	0.0190553	0.619361	-3.69168
RASSF1-AS1	-1.29942	-1.55192	-3.53233	0.0191362	0.621414	-3.6965
RCC1	-0.423826	4.45662	-3.53006	0.0191799	0.622255	-3.6991
PTPRB	0.563753	0.457968	3.52467	0.0192838	0.624547	-3.70525
TCEAL2	0.853829	-0.113198	3.52455	0.0192861	0.624547	-3.70539
PPARGC1A	0.528818	-0.959753	3.51582	0.019456	0.629294	-3.71538
ENSG00000268873	1.22882	-3.46655	3.51473	0.0194773	0.629294	-3.71662
ENSG00000279412	0.970769	-0.387727	3.51425	0.0194866	0.629294	-3.71716
SENCR	0.450163	1.6523	3.51332	0.0195049	0.629305	-3.71823
SLC7A11-AS1	0.630804	-3.2766	3.50651	0.0196389	0.632695	-3.72603
ENSG00000272777	-1.38702	-2.26066	-3.50615	0.019646	0.632695	-3.72644
RAPSN	0.72339	-1.75476	3.50417	0.0196853	0.633365	-3.72871
MAGI2	0.766176	-3.39853	3.5031	0.0197065	0.633365	-3.72994
PPP1R2B	-0.651492	-3.43782	-3.50237	0.019721	0.633365	-3.73078
ENSG00000266947	-0.641185	-1.95467	-3.50039	0.0197603	0.634047	-3.73304
ENSG00000271755	-9.33651	-9.10361	-3.49803	0.0198073	0.634746	-3.73575
RASAL1	-1.95736	-3.35032	-3.49748	0.0198183	0.634746	-3.73638
TMPRSS15	0.414353	1.84873	3.49423	0.0198834	0.634789	-3.74011
IL17RD	-0.652772	-1.03739	-3.49416	0.0198848	0.634789	-3.74019
BNIP3	0.389161	4.62853	3.49393	0.0198895	0.634789	-3.74046
LINC01684	0.747164	-2.56899	3.49314	0.0199053	0.634789	-3.74136
ENSG00000287586	0.733671	0.00578894	3.49103	0.0199476	0.634789	-3.74378
ENSG00000257354	-0.458616	-0.169285	-3.49073	0.0199537	0.634789	-3.74413
HIP1	-0.492037	1.27295	-3.48962	0.019976	0.634789	-3.7454
ENSG00000264577	-0.512805	2.48514	-3.48939	0.0199807	0.634789	-3.74567
HSPG2	-0.722164	-1.34699	-3.4893	0.0199825	0.634789	-3.74577
ENSG00000266490	-0.796554	0.862118	-3.48699	0.0200291	0.635545	-3.74842
KAT14	-0.386296	1.15831	-3.48553	0.0200586	0.635545	-3.7501
SSBP3-AS1	-0.959352	-1.50225	-3.48503	0.0200688	0.635545	-3.75068
KYNU	0.529957	-2.5744	3.48454	0.0200788	0.635545	-3.75124
CCDC163	-0.709979	-0.0361121	-3.48137	0.0201432	0.637007	-3.75488
FAM81A	-0.431203	-1.06529	-3.47683	0.0202358	0.639361	-3.76011
TUBA4A	0.340726	6.60608	3.47473	0.0202789	0.640145	-3.76252
ADRB2	0.381681	5.35187	3.47267	0.0203212	0.640775	-3.76489
B4GALT3	-0.454541	2.63749	-3.47062	0.0203633	0.640775	-3.76725
DTX4	1.98916	-1.78395	3.46925	0.0203917	0.640775	-3.76883
ENSG00000267274	-1.73422	-2.91724	-3.46814	0.0204146	0.640775	-3.77011
SPANXD	0.495143	1.93985	3.46723	0.0204333	0.640775	-3.77115
KLRG1	0.83451	-1.41484	3.46703	0.0204375	0.640775	-3.77139
H3C6	0.626919	-1.15392	3.4669	0.0204402	0.640775	-3.77154
APBA2	0.695047	0.768516	3.46667	0.020445	0.640775	-3.7718
FREM2	-1.04164	-2.33781	-3.46383	0.0205038	0.641833	-3.77507
MIR2116	11.1692	-7.56765	3.46243	0.020533	0.641833	-3.77669
WASH2P	0.569588	0.892387	3.4621	0.0205397	0.641833	-3.77706
SAMD12-AS1	9.55626	-8.89295	3.46152	0.020552	0.641833	-3.77774
NCOA7	0.434573	0.973443	3.45756	0.0206345	0.643838	-3.7823
ENSG00000238140	-9.51426	-8.91985	-3.45622	0.0206627	0.644143	-3.78385
PLCXD2	0.581428	1.04869	3.45099	0.0207725	0.646375	-3.78988
ENSG00000280173	-0.756528	-1.12299	-3.45069	0.020779	0.646375	-3.79023
ZNF732	0.639104	1.16405	3.45018	0.0207896	0.646375	-3.79081
IL11	-1.11554	-0.371891	-3.44825	0.0208304	0.646973	-3.79304
CAMK2D	0.604401	1.61489	3.44709	0.020855	0.646973	-3.79438
AIM2	-0.819277	-1.03115	-3.44666	0.0208641	0.646973	-3.79488
ENSG00000260156	1.3338	-2.66618	3.44455	0.020909	0.647713	-3.79732
PAK3	-0.463147	-0.638712	-3.4438	0.0209249	0.647713	-3.79819
ENSG00000243176	0.918982	-3.07376	3.44148	0.0209743	0.648248	-3.80087
EPB41L4A	0.329159	2.31602	3.44125	0.0209792	0.648248	-3.80113
ENSG00000288670	-0.536151	0.52909	-3.43963	0.0210137	0.648576	-3.803
KRT16	1.64899	-2.55788	3.43848	0.0210383	0.648576	-3.80433
TEAD1	0.464416	3.90502	3.43815	0.0210453	0.648576	-3.80471
AKR1C1	0.481532	-0.892172	3.43703	0.0210695	0.648751	-3.80601
IMPA2	-0.420818	1.17554	-3.43471	0.0211192	0.649711	-3.80869
ENSG00000283633	-9.5567	-8.8529	-3.43123	0.021194	0.650186	-3.81272
ENSG00000280032	2.00508	-2.85356	3.43081	0.0212032	0.650186	-3.81321
APH1A	-0.39148	4.19358	-3.43011	0.0212183	0.650186	-3.81402
MST1R	-0.423169	1.88387	-3.43008	0.021219	0.650186	-3.81405
NUAK1	0.325432	3.36535	3.42969	0.0212275	0.650186	-3.81451
ZNF25	-0.575604	-0.673219	-3.42884	0.0212459	0.650186	-3.81549
ENSG00000256663	-0.475697	1.95059	-3.42695	0.0212867	0.650869	-3.81767
HELZ2	-0.367194	2.21461	-3.42512	0.0213265	0.651273	-3.8198
LHPP	-0.668212	-1.91626	-3.42463	0.0213371	0.651273	-3.82036
SMIM10	0.513544	0.92196	3.41988	0.0214407	0.653867	-3.82586
GNB1L	-0.591379	-0.386816	-3.41892	0.0214618	0.65394	-3.82698
ZBTB45P2	1.01394	-1.15217	3.41677	0.0215089	0.654185	-3.82947
ENOX2	-0.385044	1.81283	-3.41624	0.0215205	0.654185	-3.83008
AFAP1L2	-0.38854	2.60334	-3.41538	0.0215394	0.654185	-3.83108
RNF169	0.459811	2.57365	3.41515	0.0215444	0.654185	-3.83135
KCTD4	0.84507	-1.30134	3.41317	0.021588	0.654941	-3.83364
CA12	-0.55266	0.719697	-3.41233	0.0216066	0.654941	-3.83462
HIF1A	0.322688	6.91214	3.41058	0.0216453	0.655123	-3.83665
C1QTNF6	0.530051	-0.984988	3.41037	0.02165	0.655123	-3.8369
SLFNL1	0.508743	0.907796	3.40902	0.0216799	0.655462	-3.83847
HRNR	0.561371	0.12153	3.40439	0.0217827	0.656982	-3.84384
CTTNBP2	1.12354	-1.31428	3.40429	0.0217848	0.656982	-3.84395
DNLZ	0.553797	0.79843	3.40345	0.0218036	0.656982	-3.84493
EMC7	0.365727	5.46371	3.40338	0.0218051	0.656982	-3.84501
NAV2	0.526457	3.08871	3.40014	0.0218775	0.658596	-3.84877
MARCHF3	0.403868	2.16829	3.39914	0.0219	0.65871	-3.84994
SPIRE1	0.389778	2.57675	3.39731	0.021941	0.658927	-3.85207
MIR6859-4	-1.64747	-0.0212041	-3.39671	0.0219546	0.658927	-3.85277
ANGPTL4	0.580841	3.56588	3.39563	0.0219788	0.658927	-3.85402
DLK2	-0.606556	-0.750019	-3.39547	0.0219824	0.658927	-3.85421
PURG	-1.12332	-2.0661	-3.39418	0.0220114	0.659233	-3.85571
EHD3	-0.345808	3.54812	-3.39257	0.0220479	0.659259	-3.85758
LVRN	0.747765	1.23408	3.39248	0.0220499	0.659259	-3.85769
CYB561	-0.771921	1.4739	-3.39001	0.0221057	0.660259	-3.86056
RBMXP2	-0.525843	-0.922233	-3.38934	0.022121	0.660259	-3.86134
TRIM22	0.689362	-0.773916	3.38799	0.0221515	0.660608	-3.86291
ENSG00000257221	2.92309	-5.03363	3.38405	0.0222412	0.662345	-3.8675
AP5Z1	0.458381	1.6725	3.38377	0.0222475	0.662345	-3.86782
LINC01597	1.04835	-4.02455	3.37999	0.022334	0.662962	-3.87222
TESK2	-0.432713	0.882962	-3.37933	0.0223493	0.662962	-3.873
DIPK1A	-0.500648	2.22746	-3.3792	0.0223522	0.662962	-3.87315
TMEM242-DT	1.32907	-1.65433	3.37818	0.0223757	0.662962	-3.87434
SUSD4	1.84191	-2.86836	3.37798	0.0223803	0.662962	-3.87457
ENSG00000238165	0.592988	-0.395499	3.3771	0.0224005	0.662962	-3.8756
MAP1LC3B	0.367557	4.67097	3.3771	0.0224005	0.662962	-3.8756
LINC00871	1.09002	-1.28811	3.37415	0.0224685	0.664411	-3.87904
TTC22	-1.05318	-3.69614	-3.3725	0.0225066	0.66481	-3.88096
GRTP1	0.900307	-2.24612	3.37072	0.0225478	0.66481	-3.88304
UACA	-0.339552	4.15565	-3.37041	0.022555	0.66481	-3.8834
LIF-AS2	-1.58917	-0.554746	-3.36992	0.0225664	0.66481	-3.88397
DFFB	-0.60579	0.760637	-3.36947	0.0225767	0.66481	-3.88449
MIR4745	1.49534	-5.36007	3.36704	0.0226333	0.665236	-3.88734
MIR939	1.23566	-5.40133	3.3652	0.0226761	0.665236	-3.88948
FIG4	0.367162	-0.544761	3.36464	0.0226891	0.665236	-3.89013
MINCR	-0.802419	-0.310502	-3.36221	0.022746	0.665236	-3.89297
CDH12P1	1.0032	-0.858405	3.36067	0.022782	0.665236	-3.89477
KDM1A	-0.321838	4.6141	-3.35911	0.0228187	0.665236	-3.89659
ENSG00000233536	1.46023	-2.32045	3.35902	0.022821	0.665236	-3.8967
MIR548D1	-1.52076	-0.883983	-3.35855	0.0228318	0.665236	-3.89724
CRYL1	-0.553011	-0.0315045	-3.35853	0.0228324	0.665236	-3.89727
ZNF528	0.679652	0.870983	3.35762	0.0228539	0.665236	-3.89834
IGHMBP2	0.363534	1.71699	3.35571	0.0228988	0.665236	-3.90057
TSSK3	-1.20258	-1.76464	-3.35545	0.0229049	0.665236	-3.90087
ENSG00000225200	-0.376518	3.14583	-3.35463	0.0229244	0.665236	-3.90183
CRYAB	1.10761	-0.570688	3.35403	0.0229384	0.665236	-3.90253
NUPR1	1.39394	-2.71481	3.35386	0.0229424	0.665236	-3.90272
MYO7B	0.849413	-2.22912	3.35386	0.0229426	0.665236	-3.90274
CXCR4	0.85372	0.587665	3.35379	0.0229441	0.665236	-3.90281
DUSP14	0.33243	3.80684	3.35367	0.022947	0.665236	-3.90295
ZNF778	1.98684	-0.93462	3.35348	0.0229516	0.665236	-3.90318
ENSG00000268279	0.599699	-2.75835	3.35257	0.0229731	0.665308	-3.90424
HMGB1P3	1.43496	-2.29138	3.34919	0.0230532	0.66708	-3.90819
OLFML2A	-0.753539	-2.10987	-3.34646	0.0231182	0.667862	-3.91138
ANO3	-0.595266	-3.15383	-3.34645	0.0231185	0.667862	-3.9114
ENSG00000272405	0.752431	-1.96468	3.34483	0.0231571	0.667862	-3.91329
RUNX2	-0.641106	-0.151096	-3.34405	0.0231758	0.667862	-3.91421
ENSG00000287390	0.939975	-2.04079	3.34345	0.0231902	0.667862	-3.91491
GLIS1	-0.839663	-1.17403	-3.34327	0.0231946	0.667862	-3.91512
SDAD1P1	0.441041	-0.294347	3.34243	0.0232146	0.667892	-3.91611
ENSG00000284879	0.370619	2.19583	3.33986	0.0232764	0.66912	-3.91912
MIX23	0.335066	3.49573	3.33767	0.0233291	0.669875	-3.92168
ENSG00000258927	1.08201	-0.370791	3.33718	0.0233408	0.669875	-3.92225
ANP32E	-0.421669	3.8566	-3.33601	0.0233692	0.670139	-3.92363
BCL2L2	0.436323	1.07828	3.33127	0.023484	0.672882	-3.92919
ENSG00000286054	-1.06945	-1.94308	-3.32832	0.0235557	0.674386	-3.93265
PFDN1	0.409365	5.76895	3.32657	0.0235984	0.675056	-3.9347
ENSG00000272913	0.381298	2.65208	3.32575	0.0236184	0.675079	-3.93566
RENBP	1.56435	-1.9678	3.32408	0.0236593	0.675697	-3.93762
NEU1	0.340431	2.90168	3.32116	0.0237309	0.676941	-3.94104
C22orf46	0.737302	1.7146	3.32073	0.0237415	0.676941	-3.94155
DAAM2	0.754805	-3.77573	3.31894	0.0237856	0.676964	-3.94365
ENSG00000273669	0.880517	1.39799	3.31842	0.0237984	0.676964	-3.94426
ENSG00000274220	0.69529	-2.44697	3.3178	0.0238137	0.676964	-3.94499
ENSG00000288473	-0.608317	1.23883	-3.31686	0.023837	0.676964	-3.9461
GUCY1B1	-0.583924	0.453714	-3.3156	0.0238682	0.676964	-3.94758
PMEL	2.09101	-4.24614	3.31502	0.0238823	0.676964	-3.94825
ACTC1	0.863874	-1.40452	3.31447	0.023896	0.676964	-3.9489
NIPSNAP3A	0.446802	1.61655	3.31389	0.0239105	0.676964	-3.94959
ENSG00000278009	0.995848	0.535756	3.31319	0.0239278	0.676964	-3.95041
HYKK	-0.624082	-2.34724	-3.30877	0.0240377	0.676964	-3.9556
CPQ	0.428589	0.66645	3.30486	0.0241355	0.676964	-3.9602
CRYZ	-0.360834	2.95222	-3.3044	0.0241471	0.676964	-3.96075
SBF2-AS1	0.476571	0.160251	3.30315	0.0241786	0.676964	-3.96223
SLC10A3	0.864809	2.6596	3.3025	0.0241947	0.676964	-3.96298
ENSG00000253214	1.52557	-3.01472	3.30237	0.0241981	0.676964	-3.96314
FKBP15	0.441976	2.78421	3.29786	0.0243119	0.676964	-3.96846
ENSG00000272599	0.430475	1.85428	3.2974	0.0243234	0.676964	-3.96899
ENSG00000225889	1.54217	-3.5363	3.29547	0.0243724	0.676964	-3.97127
FOXL1	0.32586	3.54214	3.29453	0.0243961	0.676964	-3.97237
MRPS18AP1	-2.15105	-2.01174	-3.29334	0.0244264	0.676964	-3.97378
FUNDC1	0.736614	3.02296	3.29282	0.0244396	0.676964	-3.97439
MAP2K5	0.350699	1.95206	3.2912	0.0244808	0.676964	-3.9763
LINC00641	-0.391677	1.8772	-3.29114	0.0244824	0.676964	-3.97637
AP3B2	1.91515	-6.73397	3.29068	0.0244942	0.676964	-3.97692
PTGES	-0.403664	2.72944	-3.29032	0.0245032	0.676964	-3.97733
ZNF708	0.61731	0.369866	3.29017	0.0245071	0.676964	-3.97752
VCPKMT	0.367307	1.65084	3.29008	0.0245094	0.676964	-3.97762
PRCP	0.332773	1.04776	3.28776	0.0245685	0.676964	-3.98035
ENSG00000282849	1.20527	1.09206	3.28775	0.0245688	0.676964	-3.98036
ENSG00000275880	0.92365	-1.68691	3.28584	0.0246179	0.676964	-3.98262
LIMCH1	0.506365	1.47754	3.28531	0.0246314	0.676964	-3.98324
HOMER2	-0.360376	2.02814	-3.2839	0.0246676	0.676964	-3.98491
ENSG00000250362	1.13155	-1.20617	3.28287	0.0246941	0.676964	-3.98612
NOX4	0.83394	-1.95102	3.28129	0.0247347	0.676964	-3.98798
SLC14A1	-1.79961	-3.57901	-3.27944	0.0247825	0.676964	-3.99017
FTH1P11	0.520169	2.49252	3.27857	0.024805	0.676964	-3.9912
TNFAIP2	-0.336051	3.24638	-3.27851	0.0248065	0.676964	-3.99127
ENSG00000276470	0.749787	0.503054	3.27839	0.0248098	0.676964	-3.99141
SRFBP1	0.341653	3.4135	3.27774	0.0248265	0.676964	-3.99218
SRSF11	-0.317784	3.73568	-3.27622	0.0248659	0.676964	-3.99398
ENSG00000225087	-1.33734	-2.40557	-3.27515	0.0248936	0.676964	-3.99523
RPL39P36	-2.68607	-1.61535	-3.27311	0.0249468	0.676964	-3.99765
ENSG00000273096	-1.38177	-1.08344	-3.27268	0.0249578	0.676964	-3.99815
SAMD5	0.388108	0.932076	3.27139	0.0249916	0.676964	-3.99968
S100Z	1.15798	-1.06319	3.27056	0.0250133	0.676964	-4.00067
SNORA5C	-0.879274	0.380733	-3.27049	0.0250149	0.676964	-4.00074
DNAH10	0.417733	-2.56202	3.27007	0.025026	0.676964	-4.00124
CCDC28A-AS1	0.796718	-1.88879	3.26931	0.0250459	0.676964	-4.00214
TMEM132D-AS1	0.507271	3.55692	3.26548	0.0251462	0.676964	-4.00666
ENSG00000217702	2.17674	-4.53553	3.26548	0.0251462	0.676964	-4.00666
NRP2	-0.314268	3.87761	-3.26479	0.0251643	0.676964	-4.00748
VSTM1	0.876581	1.29195	3.26426	0.0251784	0.676964	-4.00811
TIGD7	0.43841	1.14318	3.26261	0.0252217	0.676964	-4.01006
ZIM2	-1.4276	-2.8374	-3.26073	0.0252715	0.676964	-4.01229
DPP4	0.356968	1.51185	3.25794	0.0253453	0.676964	-4.01559
FRMPD4	0.494468	-3.69155	3.25762	0.0253539	0.676964	-4.01597
SGTB	0.330212	1.89949	3.25761	0.025354	0.676964	-4.01598
NSUN7	-1.4867	-4.11874	-3.25757	0.0253552	0.676964	-4.01603
HSF4	0.654072	-1.18659	3.25459	0.0254344	0.676964	-4.01956
LINC00452	0.523772	-0.143362	3.25308	0.0254745	0.676964	-4.02134
NAP1L3	0.44529	2.55067	3.25299	0.0254769	0.676964	-4.02145
FTH1P7	0.474449	4.2305	3.2497	0.0255649	0.676964	-4.02535
ENSG00000261349	2.54282	-2.45135	3.24913	0.0255802	0.676964	-4.02603
PHBP9	-1.05388	-0.0749104	-3.2472	0.0256318	0.676964	-4.02831
SLFNL1-AS1	0.360182	1.15453	3.24666	0.0256464	0.676964	-4.02895
DHRSX	0.453587	0.320239	3.24247	0.0257591	0.676964	-4.03392
ALOX5AP	-0.33434	4.00198	-3.24129	0.0257911	0.676964	-4.03532
ENSG00000286125	0.809346	-3.47862	3.23841	0.0258692	0.676964	-4.03874
ENSG00000283294	2.03853	-3.612	3.23731	0.0258991	0.676964	-4.04005
AK3P3	2.16211	-2.47861	3.23724	0.025901	0.676964	-4.04013
ENSG00000279453	-0.789923	-0.0988695	-3.23662	0.0259178	0.676964	-4.04086
UBL3	0.339883	3.13789	3.23661	0.0259181	0.676964	-4.04087
CLK2	-0.377848	2.29043	-3.23621	0.0259289	0.676964	-4.04135
CHIC2	0.340402	3.54836	3.23497	0.0259628	0.676964	-4.04282
GLS	0.321719	5.04885	3.23477	0.0259683	0.676964	-4.04306
RPS7P3	-1.6319	-1.72157	-3.23468	0.0259706	0.676964	-4.04316
INAVA	-0.415091	-0.192832	-3.23454	0.0259746	0.676964	-4.04334
SEMA3F	-0.423902	2.77896	-3.23188	0.0260471	0.676964	-4.04649
PUS3	-0.523072	3.07908	-3.23181	0.0260489	0.676964	-4.04657
KISS1	0.619574	3.54243	3.23102	0.0260708	0.676964	-4.04752
AQP7P1	-0.934734	-0.398503	-3.23	0.0260985	0.676964	-4.04872
ENSG00000215022	0.50888	-2.01347	3.22997	0.0260995	0.676964	-4.04876
NDUFS4	0.416928	5.01785	3.22938	0.0261157	0.676964	-4.04947
GPSM2	-0.375693	1.1552	-3.22691	0.0261836	0.676964	-4.0524
RUFY1-AS1	0.672054	-2.86271	3.22606	0.0262069	0.676964	-4.0534
TOLLIP	0.328559	3.24852	3.22582	0.0262136	0.676964	-4.05369
SIK1	0.482962	1.28468	3.22558	0.0262203	0.676964	-4.05398
TMEM255A	0.951392	-2.17653	3.22411	0.0262607	0.676964	-4.05573
ENSG00000250012	1.95915	-3.44913	3.22142	0.0263351	0.676964	-4.05892
ELAPOR2	-0.387793	-0.0405204	-3.2211	0.0263439	0.676964	-4.0593
GLB1L	-0.474881	0.420817	-3.22019	0.0263692	0.676964	-4.06039
CASC4P1	11.1801	-7.31002	3.21913	0.0263985	0.676964	-4.06164
FBXO32	0.412639	0.661413	3.21835	0.0264203	0.676964	-4.06257
SAMD9L	0.378447	-0.1161	3.21833	0.0264209	0.676964	-4.0626
PRMT5-AS1	0.763987	-1.43494	3.21824	0.0264232	0.676964	-4.0627
KCNH1-IT1	1.15071	0.670128	3.2182	0.0264246	0.676964	-4.06276
ACVR2A	-0.337509	1.03928	-3.21474	0.026521	0.676964	-4.06687
PKHD1L1	0.603973	-5.27791	3.2141	0.0265388	0.676964	-4.06763
FZD1	-0.34626	2.6367	-3.21312	0.0265663	0.676964	-4.0688
REEP6	0.496379	1.39814	3.21195	0.026599	0.676964	-4.0702
RPL23AP25	2.1864	-2.18573	3.2105	0.0266398	0.676964	-4.07192
FNBP1P1	0.633135	-0.980258	3.20796	0.0267109	0.676964	-4.07494
FDXR	-0.456482	0.764807	-3.20793	0.0267118	0.676964	-4.07498
BMF	-0.386695	1.53127	-3.2078	0.0267157	0.676964	-4.07514
GBP2	-0.452725	1.3647	-3.20764	0.0267201	0.676964	-4.07533
SNED1	-0.386139	-2.65156	-3.20706	0.0267363	0.676964	-4.07601
PDPN	-0.922894	1.75014	-3.20669	0.0267467	0.676964	-4.07645
AGAP2	0.731409	-0.288245	3.20556	0.0267789	0.676964	-4.07781
DSCR9	-1.72829	-4.03952	-3.20221	0.0268736	0.676964	-4.0818
PKMP3	10.8411	-7.56721	3.20069	0.0269166	0.676964	-4.08361
DIRC3	0.365022	-0.867271	3.20018	0.0269312	0.676964	-4.08422
ENSG00000226087	1.46167	-4.03039	3.19981	0.0269417	0.676964	-4.08466
LINC02669	-0.969561	-2.96772	-3.19961	0.0269473	0.676964	-4.0849
CFAP251	0.425124	-0.548191	3.19744	0.0270092	0.676964	-4.08749
RGL3	-1.19868	-2.35603	-3.19688	0.0270251	0.676964	-4.08815
HSPD1P4	-0.654069	-0.239357	-3.19633	0.0270407	0.676964	-4.08881
NARF-AS2	0.680435	-0.0641382	3.1914	0.027182	0.676964	-4.09469
ATP6V1E1P1	1.19944	-0.463985	3.19104	0.0271924	0.676964	-4.09513
MPC1	0.444358	3.23137	3.19095	0.0271949	0.676964	-4.09523
DACH2	2.1771	-4.70715	3.19045	0.0272094	0.676964	-4.09583
LRP5	0.417593	2.12668	3.18688	0.0273121	0.676964	-4.10009
EGLN3	0.538328	-1.56018	3.18549	0.0273523	0.676964	-4.10175
HGH1	-0.342311	2.25046	-3.1843	0.0273868	0.676964	-4.10317
ADAMTS16	0.515966	1.13295	3.18362	0.0274065	0.676964	-4.10398
ENSG00000275759	-3.25981	-2.57477	-3.18258	0.0274367	0.676964	-4.10522
SLC25A46	0.470132	3.45312	3.18116	0.0274782	0.676964	-4.10693
HLA-DMB	2.17232	-4.65388	3.18055	0.0274957	0.676964	-4.10765
ALDH5A1	1.23164	-0.940971	3.1794	0.0275293	0.676964	-4.10903
SUN2	-0.326937	2.99494	-3.17906	0.0275393	0.676964	-4.10944
ATP6V0A4	0.4291	0.291381	3.17319	0.0277109	0.676964	-4.11646
ENSG00000287809	0.740762	-2.4594	3.17142	0.027763	0.676964	-4.11858
ENSG00000276054	10.2481	-8.06961	3.171	0.0277753	0.676964	-4.11908
ENSG00000248936	-0.921796	-1.51599	-3.16804	0.0278627	0.676964	-4.12262
SCN3B	0.932108	-3.30635	3.1678	0.0278698	0.676964	-4.12291
SH2B3	-0.30003	4.61685	-3.1659	0.0279258	0.676964	-4.12518
FAM3C	-0.329735	3.90053	-3.1642	0.0279765	0.676964	-4.12722
FABP6	-0.578839	0.64989	-3.1641	0.0279795	0.676964	-4.12734
STRA6LP	0.582316	-0.350867	3.16391	0.0279851	0.676964	-4.12757
SESN2	0.307995	2.78436	3.16385	0.0279869	0.676964	-4.12764
EEF1DP1	1.43208	-2.19046	3.16128	0.0280631	0.676964	-4.13071
ENSG00000279154	-1.13351	-0.131606	-3.16002	0.0281008	0.676964	-4.13223
ENSG00000227706	0.492701	2.43242	3.15935	0.028121	0.676964	-4.13304
NKAIN2	-1.15558	-2.92209	-3.15927	0.0281231	0.676964	-4.13312
CDH12P3	0.945052	-0.84068	3.15585	0.0282254	0.676964	-4.13722
THBS1-IT1	1.01612	-0.0466418	3.15573	0.0282291	0.676964	-4.13736
LINC01561	-0.772344	-0.852095	-3.15373	0.0282894	0.676964	-4.13977
DPYSL3	-0.331063	5.87304	-3.15332	0.0283016	0.676964	-4.14026
ARRB2	-0.39326	1.70276	-3.15087	0.0283755	0.676964	-4.1432
LINC02484	0.539297	-1.28526	3.15033	0.0283916	0.676964	-4.14384
C19orf54	0.340036	1.26108	3.14984	0.0284064	0.676964	-4.14443
PTCH2	-1.35616	-4.49802	-3.14841	0.0284497	0.676964	-4.14615
PCSK1	0.777972	-2.35451	3.14827	0.028454	0.676964	-4.14632
EHF	-0.433452	0.599737	-3.14472	0.0285617	0.676964	-4.15058
ZNF622	0.326857	5.88827	3.14203	0.0286435	0.676964	-4.15381
GAS6-DT	0.800517	1.47121	3.14166	0.0286548	0.676964	-4.15425
PPP1R3C	0.581912	1.51199	3.14119	0.0286692	0.676964	-4.15482
NEURL1B	1.22299	-3.1738	3.13915	0.0287316	0.676964	-4.15727
FEM1C	0.315857	3.44585	3.13892	0.0287387	0.676964	-4.15755
CTSD	0.351897	5.34625	3.13843	0.0287536	0.676964	-4.15813
SYNE1	0.323699	0.276779	3.13831	0.0287572	0.676964	-4.15828
LINC01465	-0.670827	-0.812708	-3.13682	0.0288031	0.676964	-4.16007
TRIM2	-0.338014	-0.585128	-3.13609	0.0288254	0.676964	-4.16095
GOLGA4-AS1	0.675387	0.00292299	3.13304	0.0289193	0.676964	-4.16461
ENSG00000286699	0.707794	-0.597442	3.13006	0.0290114	0.676964	-4.1682
IRF2BPL	-0.337443	3.49222	-3.12889	0.0290474	0.676964	-4.1696
DLX4	-1.4287	-3.20187	-3.12723	0.0290991	0.676964	-4.1716
POF1B	0.793793	-2.58427	3.1263	0.0291278	0.676964	-4.17271
CHRNA7	-1.02031	-6.45613	-3.12388	0.0292031	0.676964	-4.17563
DHFR	-0.943246	4.0372	-3.12288	0.0292345	0.676964	-4.17683
KANK2	-0.554244	3.65456	-3.1211	0.0292903	0.676964	-4.17898
C12orf29	0.375921	2.26008	3.12089	0.0292967	0.676964	-4.17923
TAGLN	0.5851	3.74741	3.12086	0.0292975	0.676964	-4.17926
POLR3H	0.329705	2.48359	3.12034	0.029314	0.676964	-4.1799
ENSG00000279095	0.555145	1.72318	3.11956	0.0293383	0.676964	-4.18083
BTBD10	0.325565	3.68381	3.11943	0.0293423	0.676964	-4.18098
ENSG00000226043	0.553955	-1.71163	3.11822	0.0293805	0.676964	-4.18245
GSTT2	1.17432	-2.21138	3.1158	0.0294565	0.676964	-4.18536
UCA1	0.757416	4.57083	3.11529	0.0294727	0.676964	-4.18598
TUT1	-1.31859	2.48118	-3.11528	0.029473	0.676964	-4.18599
BHLHE40	0.401063	3.442	3.11491	0.0294846	0.676964	-4.18644
ATP2B1-AS1	0.494444	-0.445524	3.11488	0.0294854	0.676964	-4.18647
SLC48A1	0.61822	0.823011	3.11233	0.0295659	0.676964	-4.18954
NTNG1	-0.318688	1.75604	-3.11102	0.0296075	0.676964	-4.19113
RN7SL2	1.64305	3.68297	3.1107	0.0296176	0.676964	-4.19151
ZNF276	0.316738	2.02594	3.10995	0.0296415	0.676964	-4.19242
PLEKHA2	-0.452907	1.86492	-3.10927	0.0296629	0.676964	-4.19323
H6PD	-0.372834	0.624552	-3.10895	0.029673	0.676964	-4.19361
IFT140	-0.327817	0.319534	-3.10646	0.0297524	0.676964	-4.19663
PPM1M	-0.592196	0.339109	-3.10274	0.029871	0.676964	-4.20111
MT-TA	0.328969	8.58219	3.10091	0.0299295	0.676964	-4.20331
ENSG00000250060	0.528017	0.632106	3.10042	0.0299455	0.676964	-4.20391
DOK6	0.959248	-4.14557	3.09561	0.0301003	0.676964	-4.20972
ENSG00000232310	2.13004	-4.46824	3.09496	0.0301212	0.676964	-4.2105
CPLANE2	0.468472	0.963542	3.09469	0.0301299	0.676964	-4.21083
LRFN4	0.322836	3.3591	3.09384	0.0301573	0.676964	-4.21185
SHROOM3	0.528662	0.771083	3.09269	0.0301946	0.676964	-4.21325
COSMOC	0.821154	0.57212	3.09262	0.0301969	0.676964	-4.21333
RNF175	-0.377376	-1.31779	-3.09247	0.0302017	0.676964	-4.21351
ENSG00000285471	-0.970797	1.23484	-3.09232	0.0302066	0.676964	-4.21369
SLITRK4	0.90426	-1.20766	3.09168	0.0302273	0.676964	-4.21446
RPL22P1	-0.48629	5.43692	-3.0908	0.030256	0.676964	-4.21553
GLMP	0.326909	2.45035	3.08868	0.0303248	0.676964	-4.21809
ENSG00000261296	0.908518	-0.936452	3.08814	0.0303423	0.676964	-4.21874
KCNQ4	8.03571	-9.80214	3.08619	0.0304059	0.676964	-4.2211
OMA1	-0.360225	1.29202	-3.08403	0.0304767	0.676964	-4.22371
ENSG00000225166	-9.78497	-8.31119	-3.08014	0.0306044	0.676964	-4.22842
CABP1	-1.62307	-4.05092	-3.07982	0.0306149	0.676964	-4.22881
FUCA1	-0.338495	3.28247	-3.07934	0.0306306	0.676964	-4.22939
ENSG00000271778	1.3386	-1.3582	3.07911	0.0306381	0.676964	-4.22966
TMEM198	0.568947	0.443802	3.0789	0.0306451	0.676964	-4.22992
ENSG00000236013	1.67347	-3.44253	3.07873	0.0306507	0.676964	-4.23013
VAC14	0.302996	3.73769	3.07773	0.0306837	0.676964	-4.23134
FGF2	0.369491	3.65215	3.07762	0.0306873	0.676964	-4.23147
ID2-AS1	8.87804	-9.07641	3.0771	0.0307046	0.676964	-4.2321
MED8-AS1	-0.581183	0.222199	-3.07696	0.0307092	0.676964	-4.23227
PAICS	-0.641587	4.53052	-3.07688	0.0307119	0.676964	-4.23237
PIK3R6	0.883901	-3.00131	3.07658	0.0307216	0.676964	-4.23273
LRP5L	-0.741063	-0.803082	-3.07629	0.0307312	0.676964	-4.23308
CAVIN3	-0.407903	2.92106	-3.07547	0.0307582	0.676964	-4.23407
AVPI1	0.6133	3.01767	3.07514	0.0307693	0.676964	-4.23447
ALS2CL	0.427795	1.60078	3.07328	0.0308307	0.676964	-4.23672
CD40	-0.369325	4.44561	-3.0725	0.0308568	0.676964	-4.23767
FLNC	0.295923	5.49842	3.07036	0.030928	0.676964	-4.24026
HTR1D	0.575522	0.0260636	3.06917	0.0309677	0.676964	-4.24171
PLA2G4B	-1.67404	-1.83386	-3.06844	0.030992	0.676964	-4.24259
TRPC4	0.384183	0.958543	3.06801	0.0310061	0.676964	-4.2431
SPANXN4	1.66633	-0.906721	3.06761	0.0310197	0.676964	-4.24359
GSTO1	0.294074	6.49907	3.06691	0.0310428	0.676964	-4.24443
ENSG00000233221	-0.551065	-0.966418	-3.06619	0.0310671	0.676964	-4.24531
CYB5R2	1.15327	-3.94388	3.06566	0.0310848	0.676964	-4.24595
MMP19	-1.2999	-3.30236	-3.06538	0.0310942	0.676964	-4.24629
TP53I3	0.542231	1.874	3.06482	0.0311128	0.676964	-4.24697
AFAP1L1	0.627637	3.15195	3.06296	0.0311753	0.676964	-4.24922
WDR45BP1	1.47325	-2.37396	3.06259	0.0311878	0.676964	-4.24968
AIFM2	0.369524	1.85781	3.06159	0.0312216	0.676964	-4.25089
REL	0.703668	-0.718688	3.06047	0.0312593	0.676964	-4.25225
ENSG00000275910	-2.07417	-3.76833	-3.05846	0.0313271	0.676964	-4.25469
MT-TL1	0.359351	8.69311	3.05821	0.0313354	0.676964	-4.25498
FLG2	8.55851	-9.3694	3.05791	0.0313456	0.676964	-4.25535
LIF	-0.304101	3.82377	-3.0578	0.0313492	0.676964	-4.25548
DAB2IP	0.489145	0.784783	3.05553	0.031426	0.676964	-4.25823
CNIH3	-0.352377	3.49221	-3.0554	0.0314304	0.676964	-4.25839
MKX-AS1	1.43036	-3.22216	3.05424	0.03147	0.676964	-4.25981
AFF4	0.293325	4.58046	3.05208	0.0315432	0.676964	-4.26242
PCOLCE2	-0.381548	-0.738892	-3.05191	0.0315492	0.676964	-4.26263
ADGRB2	-0.617101	-1.58446	-3.05059	0.0315942	0.676964	-4.26424
MEIS1	-0.62199	-0.933676	-3.05056	0.031595	0.676964	-4.26427
HMGA1	-0.33883	9.47269	-3.05025	0.0316058	0.676964	-4.26465
VTN	1.2727	-4.19953	3.04989	0.0316179	0.676964	-4.26508
C20orf204	0.642575	-1.11743	3.04939	0.0316349	0.676964	-4.26569
THBS1-AS1	1.0625	1.00197	3.04767	0.031694	0.676964	-4.26779
ZDHHC24	0.368197	1.04107	3.04761	0.0316959	0.676964	-4.26785
MIR3122	-10.616	-7.62108	-3.04743	0.0317023	0.676964	-4.26808
LNCSRLR	0.987538	-0.437575	3.04602	0.0317503	0.676964	-4.26978
IRAG1	-8.77528	-9.16166	-3.0458	0.031758	0.676964	-4.27005
MARVELD2	0.63028	-1.72758	3.04569	0.0317618	0.676964	-4.27019
RINL	0.803811	-1.15019	3.04468	0.0317964	0.676964	-4.27141
ENSG00000283537	1.07276	-1.4079	3.04342	0.0318397	0.676964	-4.27294
ENSG00000272256	3.18578	-4.02241	3.04309	0.0318513	0.676964	-4.27335
ST3GAL6-AS1	2.45185	-4.49893	3.04237	0.031876	0.676964	-4.27422
DAPK1	0.307314	1.87841	3.04211	0.0318848	0.676964	-4.27453
ENSG00000279320	-8.67454	-9.23083	-3.04202	0.0318881	0.676964	-4.27465
MLXIP	-0.305017	2.87647	-3.04186	0.0318934	0.676964	-4.27484
ENSG00000288093	-9.79303	-8.30452	-3.04084	0.0319285	0.676964	-4.27607
KIAA1522	-0.426843	2.90471	-3.03976	0.031966	0.676964	-4.27739
TRAF1	-0.35745	0.509368	-3.0371	0.0320582	0.676964	-4.28063
WFIKKN1	1.55276	-4.68501	3.03697	0.0320625	0.676964	-4.28078
LSM6	-0.304521	1.34845	-3.03648	0.0320795	0.676964	-4.28138
LINC01089	-0.400112	0.698148	-3.03615	0.0320911	0.676964	-4.28178
C9orf64	0.367671	2.21995	3.03555	0.0321119	0.676964	-4.28251
MIR3142HG	-0.692335	-0.596301	-3.03546	0.0321151	0.676964	-4.28262
PRMT6	-0.289048	3.13924	-3.03486	0.0321359	0.676964	-4.28335
RAD51B	0.522961	-0.249435	3.0339	0.0321694	0.676964	-4.28452
SMO	-0.434374	0.0612843	-3.03323	0.0321928	0.676964	-4.28534
WAKMAR2	1.02146	-0.65597	3.03282	0.032207	0.676964	-4.28584
SNAPC1	0.338266	4.96306	3.03267	0.0322121	0.676964	-4.28601
ZNF695	0.551304	1.20999	3.02799	0.0323758	0.676964	-4.29171
SNORD63B	-0.839307	-5.12844	-3.02618	0.0324392	0.676964	-4.29391
ENSG00000166104	0.432528	2.77173	3.02554	0.0324619	0.676964	-4.29469
DCBLD2	-0.348223	5.70564	-3.02404	0.0325148	0.676964	-4.29652
RNF32	-1.2941	-1.97105	-3.02129	0.0326118	0.676964	-4.29987
LINC01537	0.486971	2.66752	3.02102	0.0326213	0.676964	-4.3002
ENSG00000261838	0.848534	-1.48197	3.02069	0.032633	0.676964	-4.3006
RGS4	0.403586	2.37269	3.02067	0.0326338	0.676964	-4.30063
OLFML3	0.760965	-1.43562	3.0202	0.0326501	0.676964	-4.30119
MCMDC2	0.961103	-3.8464	3.01994	0.0326595	0.676964	-4.30151
CCND2	-2.67647	-5.04053	-3.01836	0.0327154	0.676964	-4.30344
ENSG00000254966	0.706067	0.953237	3.01812	0.0327241	0.676964	-4.30373
ENSG00000273702	1.03696	-1.59452	3.01647	0.0327828	0.676964	-4.30575
KLF7	0.304766	2.55269	3.01595	0.0328013	0.676964	-4.30638
RGS6	-6.86291	-10.7581	-3.01546	0.0328185	0.676964	-4.30697
RPL23AP82	-0.573118	-0.875869	-3.01394	0.0328729	0.676964	-4.30883
ENSG00000277502	-9.06087	-5.75468	-3.01351	0.032888	0.676964	-4.30935
KYAT3	-0.299535	3.64302	-3.01334	0.0328943	0.676964	-4.30956
ENSG00000279227	0.640547	0.174647	3.00848	0.0330683	0.676964	-4.31549
FGD4	0.426424	-0.692011	3.00754	0.033102	0.676964	-4.31663
ENSG00000237904	1.07254	-2.14983	3.00688	0.0331257	0.676964	-4.31743
GCSHP3	0.802916	-3.38518	3.00638	0.0331437	0.676964	-4.31804
ANO2	1.22612	-2.32944	3.00519	0.0331868	0.676964	-4.3195
SCEL	0.395113	2.09681	3.00479	0.0332011	0.676964	-4.31999
ENSG00000259869	-1.68928	-4.11794	-3.00478	0.0332014	0.676964	-4.32
SELPLG	0.565249	-0.455234	3.00423	0.0332216	0.676964	-4.32068
ITPRIP	0.317146	3.76574	3.00241	0.0332871	0.676964	-4.32289
ENSG00000286456	-1.09034	-0.588288	-3.00157	0.0333176	0.676964	-4.32392
ENSG00000279422	2.62598	-2.01766	3.00035	0.0333619	0.676964	-4.32541
L3MBTL4	1.0515	-3.29189	3.00012	0.0333703	0.676964	-4.32569
TRIM65	-0.306575	2.57084	-2.99941	0.0333959	0.676964	-4.32655
KHSRPP1	-1.11261	-2.77737	-2.99763	0.0334608	0.676964	-4.32873
UNC5CL	-0.851935	-2.07894	-2.99732	0.0334721	0.676964	-4.32911
HCN3	-0.52073	-0.344277	-2.99699	0.0334842	0.676964	-4.32952
ARMC6	0.668754	3.47083	2.99611	0.0335163	0.676964	-4.33059
ENSG00000285822	-0.784094	-0.309898	-2.99549	0.0335387	0.676964	-4.33134
SUCLG2-AS1	1.13336	-0.73218	2.99398	0.0335938	0.676964	-4.33319
ENSG00000280219	0.459555	-0.981746	2.99351	0.0336111	0.676964	-4.33376
RND2	0.468377	-1.78196	2.99273	0.0336397	0.676964	-4.33472
MORN4	0.290342	2.11777	2.99232	0.0336548	0.676964	-4.33522
GCNT4	-1.19751	-4.81229	-2.99127	0.0336932	0.676964	-4.3365
ENSG00000231563	0.91445	-1.69646	2.99098	0.033704	0.676964	-4.33686
LINC02394	0.850313	-3.01192	2.99032	0.0337282	0.676964	-4.33767
CSDE1	-0.316263	6.36752	-2.98966	0.0337523	0.676964	-4.33847
ARL10	0.430484	-1.74261	2.98804	0.0338121	0.676964	-4.34046
ENSG00000274845	0.745136	-1.31622	2.98773	0.0338233	0.676964	-4.34083
ENSG00000237719	0.963443	-0.286929	2.98547	0.033907	0.676964	-4.3436
SFTA2	9.45118	-8.65236	2.98458	0.0339396	0.676964	-4.34468
ENSG00000287385	2.12834	-2.55161	2.98315	0.0339928	0.676964	-4.34644
SYNJ2	-0.308184	2.98964	-2.98275	0.0340075	0.676964	-4.34692
SATB1	-0.549934	-0.740461	-2.98192	0.0340384	0.676964	-4.34794
FAM189A2	1.08678	-2.49654	2.98006	0.0341076	0.676964	-4.35022
HBEGF	0.281268	6.2994	2.97963	0.0341234	0.676964	-4.35074
ZFAND4	-0.505238	0.201922	-2.97892	0.0341499	0.676964	-4.35161
CMSS1	0.388207	2.50461	2.97644	0.0342424	0.676964	-4.35464
FAM107A	1.87979	-4.66135	2.97644	0.0342427	0.676964	-4.35465
ENSG00000259347	-2.03179	-4.61008	-2.97631	0.0342475	0.676964	-4.35481
GTF2H1	0.329918	3.49195	2.97606	0.0342567	0.676964	-4.35511
ENSG00000269421	-1.55816	-2.54876	-2.97296	0.034373	0.676964	-4.35891
PKD2L2	8.60569	-9.2716	2.97287	0.0343763	0.676964	-4.35902
ENSG00000249959	10.7112	-7.39466	2.97274	0.0343811	0.676964	-4.35918
TLE4	-0.39588	1.14642	-2.97083	0.0344528	0.676964	-4.36151
CCSER2	0.311605	2.53026	2.97058	0.0344624	0.676964	-4.36183
LPCAT2	0.551037	-1.19629	2.96908	0.034519	0.676964	-4.36367
ADAM32	-1.81038	-3.92637	-2.96571	0.0346462	0.676964	-4.36779
CSPG5	-0.70813	-2.13024	-2.96563	0.0346491	0.676964	-4.36789
ENSG00000232855	1.50144	-4.11559	2.96558	0.034651	0.676964	-4.36795
SERTAD4	0.407528	1.69336	2.96457	0.0346896	0.676964	-4.36919
ARPC3P4	-10.4223	-7.6494	-2.96418	0.0347041	0.676964	-4.36966
LINC02392	1.14543	-0.283907	2.96275	0.0347586	0.676964	-4.37142
ENSG00000288101	0.599435	0.275078	2.9624	0.0347719	0.676964	-4.37185
ENSG00000280238	2.03744	-2.82252	2.96185	0.0347928	0.676964	-4.37253
ENSG00000233403	0.665642	0.847048	2.95961	0.0348781	0.676964	-4.37527
DUSP5	0.289397	5.89954	2.95936	0.0348878	0.676964	-4.37558
BLK	0.614633	-0.0623546	2.95851	0.0349202	0.676964	-4.37662
VPS37D	-0.993075	-1.40089	-2.95672	0.0349885	0.676964	-4.37881
ENSG00000225798	-1.78127	-2.69621	-2.95644	0.0349995	0.676964	-4.37917
SIX1	-0.32635	1.59962	-2.95344	0.0351144	0.676964	-4.38284
CCDC120	-0.789851	-1.75744	-2.95322	0.0351229	0.676964	-4.38311
OIT3	-10.2358	-7.79194	-2.95272	0.0351423	0.676964	-4.38373
SNORD73A	-0.704173	-5.45505	-2.95172	0.0351807	0.676964	-4.38495
TMEM260	-0.609623	0.0371502	-2.95026	0.0352369	0.676964	-4.38674
CRYBB2P1	0.452403	0.433574	2.94927	0.0352752	0.676964	-4.38796
ECHDC2	-0.428364	0.848538	-2.94842	0.0353081	0.676964	-4.38901
KRT81	-0.61491	2.21095	-2.94721	0.035355	0.676964	-4.39049
ITGA11	-0.678097	-1.76969	-2.94545	0.0354235	0.676964	-4.39266
NPL	0.627702	-0.85956	2.94428	0.035469	0.676964	-4.3941
ISCA2	0.380792	2.0448	2.94377	0.0354886	0.676964	-4.39472
SNORD33	-1.12226	-15.4572	-2.94327	0.0355083	0.676964	-4.39534
ENSG00000226380	0.798571	-0.342827	2.94288	0.0355232	0.676964	-4.39581
SLC22A4	0.307553	1.99746	2.94287	0.0355237	0.676964	-4.39582
STK17A	-0.293575	3.06515	-2.94268	0.0355312	0.676964	-4.39606
ROR1	0.325833	1.9105	2.94257	0.0355353	0.676964	-4.39619
ATG101	0.28422	4.50566	2.94239	0.0355424	0.676964	-4.39641
LNCOG	0.518351	1.70373	2.94211	0.0355532	0.676964	-4.39676
AGRN	-0.286621	5.09453	-2.9408	0.0356047	0.676964	-4.39838
TBC1D2	0.287917	4.4257	2.94076	0.035606	0.676964	-4.39842
MAGEB18	1.28027	-2.8615	2.94075	0.0356065	0.676964	-4.39843
HDDC2	0.396918	2.01259	2.9403	0.0356239	0.676964	-4.39898
NECTIN3-AS1	0.335534	2.01049	2.93905	0.0356731	0.676964	-4.40053
ENSG00000272787	-0.583278	-0.739791	-2.93896	0.0356767	0.676964	-4.40064
ATP5MC2P4	-0.544964	0.34551	-2.93883	0.0356817	0.676964	-4.4008
NEMP1	0.346895	3.40258	2.93846	0.035696	0.676964	-4.40124
RBPMS-AS1	1.47271	-1.22163	2.9373	0.0357414	0.676964	-4.40267
SLC16A12	1.27639	-0.670882	2.93677	0.0357625	0.676964	-4.40333
RPS26P47	0.533361	0.674179	2.93641	0.0357765	0.676964	-4.40377
KLHL3	0.681307	-1.14776	2.93628	0.0357818	0.676964	-4.40393
ENSG00000282980	-9.68535	-8.30516	-2.93612	0.0357878	0.676964	-4.40412
ADAM1A	-1.28518	-3.77086	-2.93574	0.0358029	0.676964	-4.4046
TOX2	-0.494707	4.17755	-2.93516	0.0358255	0.676964	-4.4053
PRPF38A	-0.436023	3.83208	-2.93513	0.0358268	0.676964	-4.40534
KLHL14	-1.85878	-5.1508	-2.93465	0.0358458	0.676964	-4.40593
RELT	0.323187	2.47658	2.93465	0.0358459	0.676964	-4.40594
SELENOTP1	-0.765348	-0.950012	-2.93461	0.0358473	0.676964	-4.40598
LINC00525	-1.7124	-2.49274	-2.93331	0.0358987	0.676964	-4.40759
DGCR6L	0.503598	3.81661	2.93296	0.0359122	0.676964	-4.40801
ATAD2	0.285923	3.34922	2.92963	0.0360442	0.676964	-4.41212
NHS	-0.359735	0.519796	-2.92937	0.0360542	0.676964	-4.41243
COL6A3	-1.29669	-5.31034	-2.92898	0.0360696	0.676964	-4.41291
NSRP1P1	0.985635	-4.48146	2.92845	0.0360907	0.676964	-4.41356
ANAPC1P1	1.61658	-3.18095	2.92744	0.0361308	0.676964	-4.4148
SCN1B	-0.503801	0.425459	-2.9274	0.0361325	0.676964	-4.41486
PHYH	0.385966	1.32909	2.92687	0.0361535	0.676964	-4.41551
CD27-AS1	0.337037	0.41721	2.92644	0.0361706	0.676964	-4.41604
RNF31	0.752309	2.62329	2.92597	0.0361894	0.676964	-4.41662
VPS35L	-0.317981	1.41732	-2.92593	0.036191	0.676964	-4.41667
CPA4	-0.296967	5.70877	-2.92588	0.0361928	0.676964	-4.41672
ZNF470	0.439998	0.585908	2.9257	0.0362002	0.676964	-4.41695
SSBP2	-0.554469	-2.25528	-2.92475	0.036238	0.676964	-4.41812
ENSG00000265982	0.542927	1.52344	2.92375	0.0362776	0.676964	-4.41934
SPOCK1	-0.323535	5.83855	-2.9236	0.0362836	0.676964	-4.41953
GTF2H2B	0.685032	2.42232	2.92351	0.0362875	0.676964	-4.41965
ENSG00000285467	-9.6805	-8.25395	-2.92317	0.0363009	0.676964	-4.42006
CREB1	-0.389889	0.520963	-2.92019	0.0364203	0.676964	-4.42374
COX17	0.369651	2.83671	2.91893	0.0364708	0.676964	-4.42529
LINC00920	0.975772	-1.86446	2.91872	0.0364792	0.676964	-4.42555
NENF	0.34095	4.15484	2.91815	0.036502	0.676964	-4.42625
MIR3936HG	0.962746	-1.28264	2.91811	0.0365036	0.676964	-4.4263
ENSG00000265399	0.560988	-0.405405	2.91781	0.0365157	0.676964	-4.42667
GCLC	0.29315	1.80523	2.91657	0.0365656	0.676964	-4.4282
ARG2	-0.286821	3.40307	-2.91638	0.0365733	0.676964	-4.42843
ZACN	-2.68756	-4.21386	-2.91558	0.0366053	0.676964	-4.42941
TRIM7	0.399881	1.47409	2.91545	0.0366106	0.676964	-4.42957
FBXL21P	-8.30188	-9.4091	-2.91513	0.0366238	0.676964	-4.42997
RBM12B-AS1	0.767323	0.923362	2.91512	0.036624	0.676964	-4.42998
ENSG00000279549	-10.0448	-7.92292	-2.91441	0.0366527	0.676964	-4.43086
CCNT2-AS1	0.714245	-2.25983	2.91366	0.036683	0.676964	-4.43178
TIPARP	0.304575	3.98218	2.91057	0.0368082	0.676964	-4.43559
CIR1P2	1.94401	-4.22866	2.90976	0.0368409	0.676964	-4.43659
TRIM29	0.978519	-1.9749	2.90906	0.0368693	0.676964	-4.43745
NEIL1	1.32887	-0.983016	2.90903	0.0368707	0.676964	-4.43749
ATP6V1G2	1.05196	-1.00772	2.90804	0.0369111	0.676964	-4.43872
F2R	-0.286289	5.34937	-2.90771	0.0369242	0.676964	-4.43911
ABCA3	1.31279	-4.27937	2.90504	0.0370332	0.676964	-4.44241
SLC22A17	1.15352	-2.92989	2.9041	0.0370715	0.676964	-4.44357
ZBTB10	0.492438	0.155793	2.90279	0.0371253	0.676964	-4.44519
ZNF532	0.470329	1.53517	2.90275	0.037127	0.676964	-4.44524
ENSG00000287515	0.479299	-1.72881	2.90167	0.0371712	0.676964	-4.44657
SYTL2	0.297733	0.641283	2.90071	0.0372107	0.676964	-4.44776
BBOF1	-0.49945	-1.21771	-2.90025	0.0372295	0.676964	-4.44833
MNX1	-8.15362	-9.55707	-2.89966	0.0372539	0.676964	-4.44906
FLYWCH1P1	0.762562	-0.394573	2.899	0.0372811	0.676964	-4.44987
DPY19L2	0.318351	0.97408	2.89746	0.0373442	0.676964	-4.45177
ENSG00000232053	1.47987	-1.91325	2.8974	0.0373467	0.676964	-4.45184
LINC00896	9.22909	-8.64046	2.89674	0.0373741	0.676964	-4.45266
ITGA4	-0.305731	1.21344	-2.89662	0.0373788	0.676964	-4.4528
COMMD7	0.292506	4.26513	2.89661	0.0373794	0.676964	-4.45282
SLC44A5	-0.498233	0.0944352	-2.89605	0.0374027	0.676964	-4.45352
MIR600	-1.38961	-4.3454	-2.89494	0.0374483	0.676964	-4.45488
FTSJ1	-0.394437	4.45927	-2.89446	0.0374685	0.676964	-4.45548
ENSG00000287054	-1.79021	-3.67408	-2.89369	0.0375002	0.676964	-4.45643
WIPF1	0.381216	-0.236191	2.89364	0.0375021	0.676964	-4.45649
SEZ6L2	-0.311875	1.21499	-2.89356	0.0375055	0.676964	-4.45659
MTND1P9	9.36678	-8.50885	2.89327	0.0375174	0.676964	-4.45694
AARS1	0.271199	4.49666	2.89296	0.0375303	0.676964	-4.45733
OASL	-0.416687	-0.435019	-2.89254	0.0375478	0.676964	-4.45785
ENSG00000255197	0.693662	-1.02941	2.89077	0.0376214	0.676964	-4.46004
MIR1229	1.95135	-0.281074	2.89055	0.0376303	0.676964	-4.4603
TIGD6	0.448479	0.575955	2.8893	0.0376825	0.676964	-4.46185
MT-TN	0.289602	9.56642	2.88924	0.0376849	0.676964	-4.46192
LINC01135	0.691876	-2.62916	2.88881	0.0377028	0.676964	-4.46245
CASTOR2	-0.314019	0.698129	-2.88771	0.037749	0.676964	-4.46382
USP10	0.350798	4.09309	2.88684	0.037785	0.676964	-4.46489
LRRN2	8.65255	-9.09869	2.88426	0.0378932	0.676964	-4.46808
RERG	0.377442	0.896622	2.88208	0.0379847	0.676964	-4.47078
ZPR1	0.570604	3.95631	2.88158	0.0380056	0.676964	-4.47139
CLEC2B	0.423597	0.143712	2.88103	0.0380289	0.676964	-4.47208
PBX1	-0.388248	-2.06674	-2.8806	0.0380469	0.676964	-4.47261
ENSG00000254951	2.18886	-4.78891	2.87975	0.0380829	0.676964	-4.47367
POLE4	0.453066	2.70168	2.87885	0.0381208	0.676964	-4.47478
C2orf81	0.717779	-0.312807	2.87702	0.0381982	0.676964	-4.47704
PM20D2	0.282185	3.43765	2.87701	0.0381984	0.676964	-4.47705
NECTIN1	-0.310044	2.84674	-2.87667	0.0382129	0.676964	-4.47748
CCDC15	0.451411	1.5499	2.87646	0.0382217	0.676964	-4.47773
NUP50-DT	0.445574	-1.1531	2.87593	0.0382441	0.676964	-4.47839
ACKR3	9.88156	-7.98354	2.8757	0.0382541	0.676964	-4.47868
NRK	0.306449	3.45164	2.87495	0.038286	0.676964	-4.47961
PTMAP9	-0.721407	0.244462	-2.87451	0.0383046	0.676964	-4.48015
ATG12	0.33547	3.30368	2.87358	0.0383439	0.676964	-4.4813
ENSG00000267439	0.588407	-1.47896	2.87346	0.0383491	0.676964	-4.48145
RAB7B	-1.04156	-2.13772	-2.87234	0.0383965	0.676964	-4.48283
LOXL1	-0.477926	1.61126	-2.87222	0.0384017	0.676964	-4.48298
ENSG00000281883	8.99112	-8.77348	2.87139	0.0384372	0.676964	-4.48401
LINC01670	-3.35418	-1.34347	-2.87036	0.0384812	0.676964	-4.48529
IFT74	-0.324398	-0.0637549	-2.87012	0.0384912	0.676964	-4.48558
LINC01705	1.16205	0.530422	2.87011	0.0384917	0.676964	-4.4856
ZG16B	1.04143	-1.45991	2.86904	0.0385374	0.676964	-4.48692
TPRG1	2.1675	-5.71172	2.86755	0.0386012	0.676964	-4.48877
SUGT1P4-STRA6LP-CCDC180	-10.0952	-8.10963	-2.86741	0.0386071	0.676964	-4.48894
ENSG00000272410	0.512153	0.250867	2.86681	0.0386329	0.676964	-4.48969
GCSAML	1.28146	-2.1469	2.86418	0.0387456	0.676964	-4.49294
CARD10	-0.402622	0.512375	-2.86412	0.0387484	0.676964	-4.49302
KLHL21	0.279952	3.99039	2.86314	0.0387903	0.676964	-4.49423
ENSG00000277806	1.02439	-0.643905	2.86274	0.0388076	0.676964	-4.49473
C3orf14	-8.72814	-8.97517	-2.86203	0.0388381	0.676964	-4.4956
FOXD4L4	-1.66655	-3.04449	-2.86062	0.0388993	0.676964	-4.49736
ENSG00000287424	0.582524	-1.44632	2.86014	0.0389197	0.676964	-4.49795
ZNF528-AS1	0.413886	-0.386411	2.85947	0.0389487	0.676964	-4.49878
FZD6	-0.305294	3.56456	-2.85878	0.0389788	0.676964	-4.49964
CRYBG1	-0.311578	0.568011	-2.85855	0.0389886	0.676964	-4.49992
CYP2D7	-1.46623	-2.01866	-2.85838	0.0389959	0.676964	-4.50013
ENSG00000253174	1.94073	-3.7567	2.85667	0.0390703	0.676964	-4.50226
MCM6	-0.273227	4.25871	-2.8566	0.0390733	0.676964	-4.50235
XDH	-0.30953	1.9993	-2.8565	0.0390775	0.676964	-4.50247
TDRD5	-9.14759	-8.68368	-2.85636	0.0390835	0.676964	-4.50264
ENSG00000275464	-0.338079	1.74761	-2.8555	0.0391208	0.676964	-4.5037
RNF144A	-0.727001	-0.812854	-2.85523	0.0391327	0.676964	-4.50404
KRTAP2-2	0.604752	0.64129	2.85449	0.0391649	0.676964	-4.50496
RNF165	-0.386529	-0.402067	-2.85433	0.0391716	0.676964	-4.50515
MIR600HG	-0.428572	-0.540066	-2.85386	0.0391922	0.676964	-4.50574
HOMER2P1	2.1804	-2.00092	2.85336	0.0392141	0.676964	-4.50636
C12orf57	0.676499	2.40821	2.85299	0.0392301	0.676964	-4.50682
CCDC86	0.27811	5.77421	2.85139	0.0393001	0.676964	-4.50881
APOL1	0.83585	1.44884	2.84957	0.0393795	0.676964	-4.51106
DOCK11P1	-7.51542	-10.0334	-2.84893	0.0394078	0.676964	-4.51186
ENSG00000286192	-1.40097	-4.79984	-2.84662	0.0395091	0.676964	-4.51473
ENSG00000224950	-1.17655	-2.19273	-2.84634	0.0395214	0.676964	-4.51507
MIR6848	-2.90686	-3.75776	-2.84482	0.0395881	0.676964	-4.51696
ENSG00000225603	0.541641	-3.15296	2.8448	0.0395893	0.676964	-4.51699
ENSG00000223697	-2.2703	-2.59809	-2.84397	0.0396256	0.676964	-4.51801
ZNF280A	0.741568	-1.29319	2.84378	0.0396342	0.676964	-4.51826
ENSG00000261754	-9.531	-8.28619	-2.84241	0.0396948	0.676964	-4.51996
SELENOH	-0.358494	4.41054	-2.84101	0.0397566	0.676964	-4.5217
ENSG00000258789	1.25963	-1.23632	2.84009	0.0397971	0.676964	-4.52283
ENSG00000254485	10.1073	-7.75249	2.83804	0.0398881	0.676964	-4.52538
DUSP23	-0.41355	3.25912	-2.83793	0.039893	0.676964	-4.52552
DNAAF3-AS1	0.919619	-0.885322	2.83746	0.0399141	0.676964	-4.52611
ACP5	0.483715	0.35335	2.83692	0.039938	0.676964	-4.52677
PIK3CG	0.483183	-0.538624	2.8369	0.0399386	0.676964	-4.52679
RAB3C	-7.97458	-9.6191	-2.8369	0.0399387	0.676964	-4.5268
COA1	-0.363531	2.21041	-2.83554	0.0399996	0.676964	-4.52849
GALC	-0.369285	3.30058	-2.83516	0.0400165	0.676964	-4.52896
IFI44L	0.771972	-2.11204	2.83428	0.0400554	0.676964	-4.53005
EMC8	0.320942	2.98014	2.83363	0.0400844	0.676964	-4.53086
LINC00881	0.479946	-3.94629	2.83334	0.0400976	0.676964	-4.53122
ABHD5	0.471634	2.43146	2.83209	0.0401535	0.676964	-4.53278
THRB-AS1	2.49376	-6.21294	2.83127	0.0401901	0.676964	-4.53379
RARA-AS1	-0.454522	-0.608305	-2.82943	0.0402728	0.676964	-4.53609
UCK2	0.534141	2.80678	2.82882	0.0403001	0.676964	-4.53684
WDR5B-DT	0.94457	-2.04215	2.82846	0.0403164	0.676964	-4.53729
TTLL7	-0.338197	0.110659	-2.82758	0.0403559	0.676964	-4.53838
S100A2	-0.314705	5.33277	-2.82735	0.0403664	0.676964	-4.53868
ZNF19	0.87392	-2.46288	2.82639	0.0404096	0.676964	-4.53987
ENSG00000231305	-0.997657	-2.75052	-2.82534	0.0404567	0.676964	-4.54117
RHOC	-0.520337	4.65756	-2.82532	0.0404579	0.676964	-4.5412
RNPS1P1	-0.878197	-2.08817	-2.82492	0.0404761	0.676964	-4.5417
LRP1	-0.288132	2.80907	-2.82237	0.0405911	0.676964	-4.54487
ENSG00000277476	-0.537432	-0.893016	-2.82119	0.0406448	0.676964	-4.54634
ZFP42	0.759419	-2.14968	2.82047	0.0406774	0.676964	-4.54723
ENSG00000226396	0.718876	1.13273	2.81987	0.0407048	0.676964	-4.54798
DRGX	-0.46746	1.92256	-2.81957	0.0407183	0.676964	-4.54835
LINC02376	-0.415843	0.419047	-2.81852	0.0407662	0.676964	-4.54966
TMPRSS9	0.582557	-0.9798	2.81801	0.0407893	0.676964	-4.5503
ENSG00000251417	0.645707	-1.74297	2.81793	0.0407932	0.676964	-4.5504
ENSG00000265136	-0.872783	-1.76727	-2.81671	0.0408486	0.676964	-4.55191
HNRNPDL	-0.301909	5.24213	-2.81611	0.0408761	0.676964	-4.55267
ENSG00000203279	0.47168	0.415386	2.81561	0.040899	0.676964	-4.55329
MIR7113	-0.668025	-4.06349	-2.81546	0.0409058	0.676964	-4.55347
ENSG00000231043	0.897616	-0.630162	2.81491	0.040931	0.676964	-4.55416
ERV3-1	-1.62569	-1.49976	-2.81412	0.0409671	0.676964	-4.55514
TTC6	1.30975	-5.04765	2.81357	0.0409921	0.676964	-4.55582
LINC01730	11.4549	-6.51864	2.81306	0.0410156	0.676964	-4.55646
ENSG00000239291	1.06289	-3.31146	2.81201	0.0410639	0.676964	-4.55777
LMOD1	1.01559	-2.41345	2.81157	0.0410837	0.676964	-4.55831
TSNAX-DISC1	-9.24599	-7.76423	-2.81152	0.0410862	0.676964	-4.55838
ZCCHC24	-0.341122	2.34703	-2.81113	0.0411039	0.676964	-4.55886
PLCB3	-0.280591	3.72768	-2.80999	0.0411565	0.676964	-4.56028
PROX1	-0.475958	-3.69418	-2.80996	0.041158	0.676964	-4.56032
EPAS1	0.32915	3.3521	2.80889	0.0412071	0.676964	-4.56165
KCNK1	-0.354928	2.17794	-2.80871	0.0412157	0.676964	-4.56189
ANXA1	0.279092	5.7411	2.80744	0.0412741	0.676964	-4.56346
ERCC2	-0.268732	4.19434	-2.80705	0.041292	0.676964	-4.56395
RAB1C	10.6061	-7.34824	2.80693	0.0412979	0.676964	-4.5641
ARHGEF28	0.278832	3.25534	2.80595	0.0413432	0.676964	-4.56533
SMAD7	0.30112	2.48978	2.80559	0.0413595	0.676964	-4.56577
ZNF548	1.77975	-0.632529	2.80544	0.0413664	0.676964	-4.56595
EFCAB11	0.379248	0.613391	2.8053	0.0413729	0.676964	-4.56613
ARHGAP27	0.372489	0.40282	2.80433	0.041418	0.676964	-4.56734
IMPDH1P8	0.925077	-1.08015	2.80385	0.0414401	0.676964	-4.56793
DIAPH2	0.336996	1.25862	2.80373	0.0414456	0.676964	-4.56808
SNURF	-1.32224	0.556995	-2.8033	0.0414656	0.676964	-4.56862
ENSG00000272858	10.1629	-7.67171	2.80253	0.0415016	0.676964	-4.56959
ZNF764	-0.434888	0.623309	-2.8022	0.0415169	0.676964	-4.57
SYT11	-0.388732	-0.617616	-2.80179	0.0415357	0.676964	-4.5705
ZSCAN31	-0.481848	-1.92769	-2.80163	0.0415434	0.676964	-4.57071
ENSG00000285628	10.9054	-6.99338	2.80069	0.0415871	0.676964	-4.57188
ZFAS1	0.327738	2.97198	2.80032	0.0416041	0.676964	-4.57234
RNPC3	-0.394058	0.719244	-2.80002	0.0416183	0.676964	-4.57272
DCLRE1B	-0.312627	1.84145	-2.79991	0.0416234	0.676964	-4.57285
FAM174C	0.300285	3.70808	2.79921	0.0416561	0.676964	-4.57373
CDA	-0.276393	6.41238	-2.7986	0.0416845	0.676964	-4.57449
LRRC40	-0.2845	3.52934	-2.79684	0.041767	0.676964	-4.57669
IL18R1	-0.395477	0.251693	-2.79638	0.0417885	0.676964	-4.57726
PCGF1	-0.40606	2.08334	-2.7959	0.0418107	0.676964	-4.57785
PRDM6	1.30186	-5.63728	2.79435	0.0418834	0.676964	-4.57979
ENSG00000270048	-1.52125	-2.89521	-2.7939	0.0419044	0.676964	-4.58034
LCAL1	1.4566	-2.15486	2.79034	0.0420724	0.676964	-4.5848
ENSG00000273816	1.81361	-1.52721	2.79011	0.0420831	0.676964	-4.58508
VANGL2	8.56983	-9.10777	2.79003	0.0420868	0.676964	-4.58518
FLT1	6.87965	-10.5853	2.78954	0.0421099	0.676964	-4.58579
TAFA3	-0.689287	-0.742463	-2.78946	0.0421136	0.676964	-4.58589
SNRNP40	-0.316601	3.70499	-2.7887	0.0421495	0.676964	-4.58684
IFI27L2	0.301005	3.32099	2.78852	0.0421584	0.676964	-4.58707
KSR2	0.543345	-2.31267	2.7883	0.0421686	0.676964	-4.58734
KCNK15	1.71676	-2.87225	2.78728	0.0422169	0.676964	-4.58862
CLTCL1	-0.283646	0.0561699	-2.78656	0.0422508	0.676964	-4.58951
AGXT2	-0.664539	0.755362	-2.78455	0.0423463	0.676964	-4.59202
HNRNPCP7	-2.95224	-4.22404	-2.78442	0.0423525	0.676964	-4.59219
RNU6ATAC24P	10.3735	-7.52319	2.78405	0.04237	0.676964	-4.59265
FGFBP3	0.65222	-0.450685	2.78345	0.0423984	0.676964	-4.59339
LINC02293	-8.91815	-8.73253	-2.78303	0.0424188	0.676964	-4.59393
ENSG00000285876	0.589327	-0.434684	2.78137	0.0424979	0.676964	-4.596
DPH1	0.308457	2.51475	2.78094	0.0425182	0.676964	-4.59653
ENSG00000278396	-10.8213	-7.02669	-2.77938	0.0425929	0.676964	-4.59849
DSE	-0.274312	1.4192	-2.77914	0.0426043	0.676964	-4.59878
S100A4	-0.431744	5.148	-2.77897	0.0426125	0.676964	-4.599
NPIPB7	1.84129	-4.72987	2.7786	0.0426303	0.676964	-4.59946
LUZP2	-1.92691	-5.96152	-2.7785	0.042635	0.676964	-4.59958
ASB9	0.477745	1.28006	2.77721	0.0426969	0.676964	-4.6012
SDAD1	0.343358	3.96556	2.77638	0.0427364	0.676964	-4.60223
PINLYP	-0.314216	1.29273	-2.77595	0.0427574	0.676964	-4.60277
ENSG00000224945	0.681802	0.903549	2.77593	0.0427584	0.676964	-4.6028
NR2F1	-0.345122	1.51205	-2.77558	0.0427751	0.676964	-4.60324
LINC01186	0.52246	-0.116936	2.77477	0.0428141	0.676964	-4.60425
ENSG00000286791	0.614939	2.15919	2.77449	0.0428274	0.676964	-4.60459
ENSG00000250271	1.35525	-1.47001	2.77333	0.0428833	0.676964	-4.60605
NFYC-AS1	-0.632603	0.686666	-2.77325	0.0428872	0.676964	-4.60615
SNORD15B	0.846756	1.30959	2.77189	0.042953	0.676964	-4.60785
WSCD1	-0.384948	0.89466	-2.77162	0.0429657	0.676964	-4.60818
RAB17	0.755594	-0.591227	2.77146	0.0429738	0.676964	-4.60839
EGR2	0.599931	-1.10727	2.77138	0.0429775	0.676964	-4.60849
SMIM15	0.282882	5.24138	2.77051	0.0430197	0.676964	-4.60958
ZFYVE26	0.279098	1.93722	2.76959	0.0430642	0.676964	-4.61073
PRKG2	-0.629139	0.652248	-2.76954	0.0430665	0.676964	-4.61079
ATP13A2	-0.283376	3.32037	-2.76874	0.0431052	0.676964	-4.61179
CD163L1	0.478803	1.29524	2.76858	0.0431129	0.676964	-4.61199
PCDHA13	-0.706767	-0.992464	-2.76784	0.0431489	0.676964	-4.61292
ENSG00000259380	7.98344	-9.52499	2.76634	0.0432216	0.676964	-4.61479
TWIST2	-0.444823	3.40511	-2.76539	0.0432679	0.676964	-4.61598
PTPRN2	-0.317328	1.13023	-2.76519	0.043278	0.676964	-4.61624
RNU2-28P	1.70043	-0.837632	2.76461	0.0433058	0.676964	-4.61695
SESN1	-0.53585	-0.011962	-2.76344	0.0433632	0.676964	-4.61843
KCNMA1	0.33635	1.32911	2.76228	0.0434197	0.676964	-4.61987
ENSG00000278077	10.6939	-7.12508	2.76162	0.043452	0.676964	-4.6207
KAZALD1	1.26887	-2.27109	2.76158	0.0434542	0.676964	-4.62075
ENSG00000253503	7.95373	-9.66204	2.76157	0.0434545	0.676964	-4.62076
ZNF680	-0.344271	0.307646	-2.76087	0.0434886	0.676964	-4.62164
GRAMD2B	0.437541	2.47708	2.76063	0.0435006	0.676964	-4.62194
TMEM144	0.431701	-0.566967	2.76024	0.0435196	0.676964	-4.62243
CUEDC1	-0.31795	2.13924	-2.7598	0.0435413	0.676964	-4.62298
ENSG00000284837	-0.386769	4.76441	-2.75926	0.0435677	0.676964	-4.62366
PNP	0.273496	5.06426	2.75759	0.0436494	0.676964	-4.62574
ENSG00000277782	0.702508	-1.0537	2.75677	0.0436898	0.676964	-4.62677
FGF1	0.418695	3.01782	2.75617	0.0437197	0.676964	-4.62753
WDR19	-0.287693	1.28636	-2.75587	0.0437342	0.676964	-4.6279
THAP5P1	11.1774	-6.68689	2.75567	0.0437443	0.676964	-4.62815
ENSG00000254638	-1.75391	-3.21917	-2.75553	0.0437512	0.676964	-4.62833
MTFR2	0.337806	2.08502	2.75534	0.0437605	0.676964	-4.62856
GBP4	-0.434247	-0.0102686	-2.75517	0.043769	0.676964	-4.62878
ENSG00000250767	-1.30945	-2.27214	-2.75515	0.0437697	0.676964	-4.6288
TUBAP2	-0.633831	0.438295	-2.75508	0.0437731	0.676964	-4.62889
LLGL1	-0.270886	2.90025	-2.7547	0.0437923	0.676964	-4.62937
ENSG00000288592	0.784652	2.22414	2.75397	0.0438281	0.676964	-4.63028
MYLK4	0.529954	-4.4818	2.75385	0.0438339	0.676964	-4.63043
CEACAM19	0.517372	-1.04926	2.75263	0.0438942	0.676964	-4.63196
SLC25A25	0.40812	1.2848	2.75102	0.043974	0.676964	-4.63398
IRS2	0.312514	2.74752	2.75027	0.0440114	0.676964	-4.63492
LINC00443	-1.6682	-3.94927	-2.74954	0.0440477	0.676964	-4.63584
BRCA2	0.3549	1.09891	2.74936	0.0440566	0.676964	-4.63606
B3GNT6	9.21333	-8.41631	2.74858	0.0440953	0.676964	-4.63704
ENSG00000236255	0.568028	-0.858895	2.74772	0.0441382	0.676964	-4.63812
ENSG00000174977	0.375107	1.30977	2.74756	0.0441459	0.676964	-4.63831
ENSG00000270228	0.996357	-1.7225	2.74698	0.0441751	0.676964	-4.63904
MAP1B	0.262932	4.98141	2.74642	0.0442027	0.676964	-4.63974
BCL7A	0.324909	0.937767	2.746	0.0442239	0.676964	-4.64027
CASZ1	1.01665	-4.14912	2.74573	0.0442372	0.676964	-4.64061
ZDHHC11	0.355086	-1.36554	2.74509	0.0442691	0.676964	-4.64141
PIK3R1	0.287621	2.12263	2.74487	0.0442804	0.676964	-4.64169
TMPRSS11D	-8.09984	-9.56387	-2.74466	0.0442909	0.676964	-4.64195
CREG2	-0.949494	-3.11833	-2.74442	0.0443026	0.676964	-4.64225
KCTD21-AS1	0.326838	-1.06142	2.74358	0.0443445	0.676964	-4.6433
TCHH	0.456132	0.69508	2.74357	0.0443453	0.676964	-4.64332
ENSG00000257279	8.74741	-8.83238	2.74019	0.0445145	0.676964	-4.64755
TMEM265	4.25416	-8.79521	2.74009	0.0445198	0.676964	-4.64768
MIR4641	10.0136	-7.79389	2.74004	0.0445226	0.676964	-4.64775
SCAND1	0.294829	4.61584	2.73922	0.0445635	0.676964	-4.64877
FDX2	0.368468	2.6198	2.73868	0.0445905	0.676964	-4.64944
ARFGAP3	-0.269583	2.92306	-2.73725	0.044663	0.676964	-4.65125
BMP2	-0.437826	2.08612	-2.73644	0.0447038	0.676964	-4.65226
SMTNL1	1.73359	-2.47404	2.73589	0.0447317	0.676964	-4.65295
NATD1	0.492379	0.970676	2.73582	0.044735	0.676964	-4.65304
UFM1	0.293182	3.48601	2.73531	0.044761	0.676964	-4.65368
PTMA	0.259955	7.23127	2.73507	0.0447732	0.676964	-4.65398
ENSG00000255182	2.8645	-2.73492	2.73493	0.0447799	0.676964	-4.65415
BRWD1-AS2	-1.46534	-2.18331	-2.73487	0.0447831	0.676964	-4.65423
ZBTB34	0.392311	1.0521	2.73461	0.0447962	0.676964	-4.65456
BCHE	-0.30709	2.16686	-2.73327	0.0448643	0.676964	-4.65624
ENSG00000260196	0.314341	1.31758	2.73323	0.0448663	0.676964	-4.65629
TMEM178B	0.260287	2.20761	2.733	0.0448779	0.676964	-4.65658
ENSG00000268750	1.27174	-0.9633	2.73278	0.0448892	0.676964	-4.65686
OGFRP1	1.02115	-1.2087	2.73272	0.0448918	0.676964	-4.65692
ENSG00000233170	-1.18284	-1.81592	-2.73243	0.044907	0.676964	-4.6573
YWHAZP3	-0.345218	1.01469	-2.73105	0.0449768	0.676964	-4.65902
CEP170P1	-0.653622	-0.095862	-2.73087	0.0449858	0.676964	-4.65925
MCM3	-0.305501	5.28109	-2.7303	0.045015	0.676964	-4.65997
PPP1R36	1.17072	-4.2029	2.73006	0.0450275	0.676964	-4.66027
GABRE	-0.536444	0.713549	-2.72962	0.0450498	0.676964	-4.66082
SORCS1	1.07433	-3.63097	2.72904	0.045079	0.676964	-4.66154
SLC38A9	0.344088	1.78621	2.72825	0.0451196	0.676964	-4.66254
ATP2C2-AS1	-1.50135	-0.736725	-2.72797	0.0451338	0.676964	-4.66289
SLC25A15	-0.311639	2.27809	-2.72778	0.0451435	0.676964	-4.66313
SFTA3	0.366113	1.52279	2.72736	0.0451649	0.676964	-4.66366
UGT2B7	0.570821	-2.32998	2.7273	0.0451679	0.676964	-4.66373
UBE4A	0.282806	4.28465	2.72688	0.0451898	0.676964	-4.66427
SNHG3	-0.344266	4.09505	-2.72611	0.0452288	0.676964	-4.66523
UST	-0.56123	-1.42926	-2.72587	0.0452414	0.676964	-4.66554
OBI1-AS1	8.74805	-8.81243	2.72474	0.0452989	0.676964	-4.66695
TRPM2-AS	0.602593	-4.73574	2.72352	0.0453618	0.676964	-4.66849
UBE2C	-0.277663	6.54554	-2.72265	0.0454066	0.676964	-4.66958
CYP51A1P1	-1.52786	-2.8622	-2.72234	0.0454225	0.676964	-4.66997
ENSG00000274227	1.46958	0.687724	2.72222	0.0454283	0.676964	-4.67011
ENSG00000266302	0.903278	-3.64524	2.72206	0.0454366	0.676964	-4.67032
ENSG00000272220	-9.97412	-7.71165	-2.72147	0.0454673	0.676964	-4.67106
ENSG00000255450	9.71394	-8.006	2.72076	0.0455034	0.676964	-4.67194
TSPAN8	-1.12924	-1.56108	-2.71977	0.0455545	0.676964	-4.67319
TMPOP2	0.677149	-1.1288	2.71949	0.0455691	0.676964	-4.67355
ENSG00000272829	4.07172	-3.80737	2.71903	0.0455926	0.676964	-4.67412
CCDC149	-0.993861	-2.33983	-2.71868	0.0456111	0.676964	-4.67457
ENSG00000254694	0.478023	0.992444	2.71846	0.0456224	0.676964	-4.67484
LY6K	0.929481	-2.17048	2.71845	0.0456225	0.676964	-4.67485
SPTB	0.345616	0.259	2.71822	0.0456347	0.676964	-4.67514
MEF2C-AS1	-7.64854	-9.77849	-2.71812	0.0456397	0.676964	-4.67526
HMGN1P36	-0.364787	1.91041	-2.71812	0.0456399	0.676964	-4.67527
SHMT1	-0.294029	1.95091	-2.71802	0.0456448	0.676964	-4.67539
ENSG00000223624	9.81655	-7.9809	2.7167	0.0457132	0.676964	-4.67705
SDC4	-0.263227	7.46902	-2.71537	0.0457821	0.676964	-4.67872
NEUROG2	-9.23277	-8.34717	-2.71247	0.0459328	0.676964	-4.68237
CXCL8	0.263247	7.33774	2.71163	0.0459768	0.676964	-4.68343
FNIP2	0.314443	0.766024	2.71136	0.0459907	0.676964	-4.68376
PARP8	0.315056	2.11498	2.71135	0.0459912	0.676964	-4.68378
LINC02057	0.562715	1.42228	2.71115	0.0460017	0.676964	-4.68403
SPIN2P1	-9.85517	-7.78761	-2.71112	0.0460034	0.676964	-4.68407
LURAP1L	0.410234	2.23256	2.71088	0.0460161	0.676964	-4.68438
BIRC3	0.319253	1.56318	2.7107	0.0460252	0.676964	-4.6846
UBE2L6	0.275696	5.32505	2.71067	0.0460267	0.676964	-4.68463
RAD50	0.25872	3.31947	2.70798	0.0461673	0.676964	-4.68802
MUTYH	-0.30375	0.629623	-2.70764	0.0461854	0.676964	-4.68845
HCG4	0.736167	0.0645497	2.70737	0.0461992	0.676964	-4.68878
ENSG00000284707	4.26239	-2.11669	2.70682	0.0462283	0.676964	-4.68948
SLC2A8	0.4004	1.0397	2.70608	0.0462668	0.676964	-4.6904
CTBP1-DT	0.463446	0.185265	2.70489	0.0463295	0.676964	-4.69191
ENSG00000271973	-10.7304	-7.03009	-2.70466	0.0463418	0.676964	-4.6922
LINC02363	1.95344	-3.98913	2.70363	0.0463959	0.676964	-4.69349
CCDC191	-0.530164	-1.4217	-2.70255	0.0464527	0.676964	-4.69485
CFL1	-0.496447	6.37353	-2.70209	0.0464772	0.676964	-4.69543
CCNF	-0.279914	2.32321	-2.70206	0.0464784	0.676964	-4.69546
WWTR1-AS1	0.598207	-3.04458	2.70164	0.0465007	0.676964	-4.696
ENSG00000286753	0.704708	-0.746508	2.70085	0.0465427	0.676964	-4.697
SAMD10	0.299169	2.93735	2.69929	0.0466248	0.676964	-4.69895
CDC20	-0.258098	6.75191	-2.6989	0.0466459	0.676964	-4.69945
ENSG00000278266	0.365794	3.33799	2.69883	0.0466492	0.676964	-4.69953
STEAP3	-0.358225	1.92235	-2.69764	0.0467127	0.676964	-4.70104
TRPT1	0.291906	2.46781	2.69724	0.046734	0.676964	-4.70154
MFSD11	0.755378	1.64316	2.69654	0.0467708	0.676964	-4.70242
TLN2	0.266827	1.00191	2.69582	0.046809	0.676964	-4.70332
ABCB6	-0.426378	0.0855875	-2.69524	0.0468401	0.676964	-4.70406
GABRA5	9.10513	-8.47797	2.69487	0.0468598	0.676964	-4.70453
PCDHB4	-0.869742	-2.38536	-2.69411	0.0469	0.676964	-4.70548
XAGE1B	-0.324338	6.13315	-2.69358	0.0469285	0.676964	-4.70615
ITGAX	1.37737	-3.80573	2.69335	0.0469406	0.676964	-4.70643
SATB2	-0.29829	1.1123	-2.69309	0.0469547	0.676964	-4.70677
RNY4P10	0.903698	0.784463	2.69245	0.046989	0.676964	-4.70758
PTPN3	-0.332667	1.44197	-2.69233	0.0469951	0.676964	-4.70772
[truncated: 33,072 more rows]

## Sheet: Differentially expressed genes
Gene	logFC	AveExpr	t	P.Value	adj.P.Val	B
ENSG00000268764	15.4076	-8.90584	130.083	2.16261e-09	2.48115e-05	7.86934
ENSG00000285566	11.89	-10.6646	125.746	2.5282e-09	2.48115e-05	7.85726
DSG4	-11.4062	-10.9065	-120.291	3.10114e-09	2.48115e-05	7.84026
ENSG00000275720	-14.5651	-9.32707	-118.904	3.27121e-09	2.48115e-05	7.83559
ENSG00000260205	10.4902	-11.3646	111.197	4.45403e-09	2.48115e-05	7.80649
CXCR2	-10.4256	-11.3969	-108.455	4.99675e-09	2.48115e-05	7.7947
SPARCL1	11.1997	5.14807	106.476	5.43902e-09	2.48115e-05	7.78565
ENSG00000227709	-12.078	-10.5706	-103.386	6.22881e-09	2.48115e-05	7.77054
HEPH	-9.79971	-11.7098	-102.894	6.36717e-09	2.48115e-05	7.76801
ENSG00000277577	-14.6077	-9.30577	-98.4791	7.79223e-09	2.73281e-05	7.74375
ENSG00000260360	-13.5434	-9.83793	-94.5643	9.39253e-09	2.88124e-05	7.71955
OR8F1P	14.0577	-9.58077	93.087	1.00988e-08	2.88124e-05	7.70967
KDM5D	-8.86268	-12.1783	-90.8284	1.13081e-08	2.88124e-05	7.69371
CAPN8	-9.70422	-11.7575	-90.4943	1.15016e-08	2.88124e-05	7.69125
RNU6-1005P	-13.6314	-9.79393	-87.4169	1.34879e-08	3.15356e-05	7.66741
SPECC1L-ADORA2A	-13.5904	-9.81442	-84.6092	1.56756e-08	3.43599e-05	7.64355
ENSG00000253190	12.8301	-10.1946	82.4967	1.7611e-08	3.46602e-05	7.62412
ENSG00000284512	14.9271	-9.1461	82.3165	1.77891e-08	3.46602e-05	7.6224
ENSG00000259215	-13.4244	-9.89743	-80.7798	1.94015e-08	3.499e-05	7.6073
PNLIPRP3	12.7096	-10.2548	80.2888	1.99538e-08	3.499e-05	7.60232
ARHGEF33	11.4493	-10.885	79.3823	2.10246e-08	3.51121e-05	7.59289
ENSG00000176183	-12.1002	-10.5595	-76.8369	2.44282e-08	3.79935e-05	7.56479
ENSG00000259514	-13.8807	-9.66931	-76.4372	2.50217e-08	3.79935e-05	7.56015
ENSG00000237418	15.9097	-8.65481	75.8031	2.59999e-08	3.79935e-05	7.55265
ENSG00000255539	-11.672	-10.7736	-73.8368	2.9344e-08	4.11649e-05	7.5283
ENSG00000274678	14.9558	-9.13175	71.2364	3.46096e-08	4.66843e-05	7.49332
ENSG00000274949	-14.2517	-9.48378	-70.6192	3.60241e-08	4.67926e-05	7.48452
HOXA9	-12.2244	-10.4974	-69.8397	3.79124e-08	4.74866e-05	7.47311
ENSG00000278472	13.5525	-9.83338	68.4689	4.15345e-08	5.02295e-05	7.4522
MOGAT1	12.3661	-10.4266	67.6883	4.37855e-08	5.11867e-05	7.4398
MARCHF11	12.5117	-10.3538	64.4459	5.48844e-08	6.20919e-05	7.38408
BTF3P5	-14.1105	-9.55441	-63.7872	5.75417e-08	6.3064e-05	7.37185
ENSG00000254980	13.5123	-9.85348	61.6993	6.70656e-08	7.12744e-05	7.33089
LINC00547	11.6449	-10.7872	60.9882	7.07406e-08	7.29689e-05	7.31612
ENSG00000206878	16.3233	-8.44801	58.0283	8.89389e-08	8.74867e-05	7.24966
BTLA	11.4524	-10.8835	57.9064	8.98041e-08	8.74867e-05	7.24674
ENSG00000144785	16.3071	-8.45611	56.5341	1.00281e-07	9.45908e-05	7.21278
ENSG00000244471	11.0358	-11.0918	56.267	1.02491e-07	9.45908e-05	7.20592
ENO4	-12.0607	-10.5793	-55.8523	1.06039e-07	9.53565e-05	7.19512
RPS27AP12	12.82	-10.1996	54.9432	1.14355e-07	0.000100264	7.17075
ENSG00000254337	13.9614	-9.62896	52.1593	1.45261e-07	0.000124254	7.08957
ENSG00000279372	-13.2617	-9.97881	-51.5592	1.53201e-07	0.000126922	7.07067
ENSG00000244144	-13.0507	-10.0843	-51.3815	1.55654e-07	0.000126922	7.06497
ENSG00000283352	13.19	-10.0147	51.128	1.59237e-07	0.000126922	7.05676
LINC00484	12.148	-10.5356	50.35	1.70873e-07	0.000130909	7.03094
MYCBP2-AS2	14.0252	-9.59703	50.2969	1.71704e-07	0.000130909	7.02914
SNX29P1	-13.942	-9.63864	-49.7174	1.81104e-07	0.000135138	7.00923
ENSG00000286085	12.0902	-10.5646	49.2272	1.89549e-07	0.000138493	6.99195
RPS26P39	13.6409	-9.78917	48.9399	1.94722e-07	0.000139369	6.98163
RPS4Y1	-13.25	-9.98463	-48.5868	2.01316e-07	0.00013973	6.96875
ENSG00000271609	13.9674	-9.62596	48.435	2.04234e-07	0.00013973	6.96315
DUOX2	-12.3538	-10.4327	-48.2844	2.07179e-07	0.00013973	6.95755
RASGRP2	-11.3059	-10.9567	-47.4312	2.24883e-07	0.00014855	6.92502
LINC01893	12.4351	-10.3921	47.1809	2.30421e-07	0.00014855	6.91522
NT5DC1P2	-11.2252	-10.997	-47.0218	2.34029e-07	0.00014855	6.90893
ENSG00000287820	12.5255	-10.3469	46.8844	2.372e-07	0.00014855	6.90345
ANKH-DT	-14.1674	-9.52596	-46.178	2.5435e-07	0.000155799	6.87471
ENSG00000248240	13.1798	-10.0197	45.8978	2.6157e-07	0.000155799	6.86302
NOP56P3	-14.5261	-9.34661	-45.8776	2.621e-07	0.000155799	6.86217
TRDC	-14.1261	-9.54657	-44.8773	2.90059e-07	0.000169544	6.81904
SMYD3-IT1	13.0799	-10.0697	44.4137	3.04244e-07	0.00017492	6.79829
ENSG00000273384	-14.0988	-9.56026	-43.9267	3.20063e-07	0.000177341	6.77596
GALNT8	10.159	-11.5301	43.7248	3.26915e-07	0.000177341	6.76654
REG4	-11.788	-10.7157	-43.692	3.28043e-07	0.000177341	6.765
POU5F1P3	13.0515	-10.0839	43.6736	3.28682e-07	0.000177341	6.76413
ENSG00000283205	-13.216	-10.0017	-42.9959	3.53181e-07	0.000187673	6.73169
ENSG00000242814	-12.933	-10.1432	-42.1051	3.88861e-07	0.000203548	6.68725
ENSG00000280155	11.2094	-11.0049	40.8874	4.45017e-07	0.000229517	6.62303
ENSG00000188223	-15.4722	-8.87354	-40.3903	4.70751e-07	0.000231193	6.59558
ENSG00000274501	14.1054	-9.55696	40.3651	4.72102e-07	0.000231193	6.59417
RNU5B-2P	15.6478	-8.78572	40.327	4.74156e-07	0.000231193	6.59204
CNTN6	12.4901	-10.3646	40.3181	4.74634e-07	0.000231193	6.59154
PDCD5P1	-13.4504	-9.88445	-40.0429	4.89814e-07	0.000235319	6.57596
RN7SL255P	14.644	-9.28763	39.616	5.14543e-07	0.000241523	6.55134
RNVU1-30	-14.6117	-9.30377	-39.5298	5.19717e-07	0.000241523	6.5463
ENSG00000249236	10.2062	-11.5065	39.3742	5.29226e-07	0.000241523	6.53713
PGGT1BP1	12.4009	-10.4092	39.3572	5.30275e-07	0.000241523	6.53613
USP17L7	-11.0886	-11.0654	-38.8062	5.65766e-07	0.000254384	6.50302
FBXO15	11.9046	-10.6573	38.5229	5.85137e-07	0.000258073	6.4856
LINC02404	-11.8159	-10.7017	-38.4722	5.88688e-07	0.000258073	6.48245
LINC01686	11.9923	-10.6135	38.3583	5.96763e-07	0.000258384	6.47535
ENSG00000287087	-12.4736	-10.3728	-38.1647	6.10798e-07	0.000261235	6.46318
ENSG00000270292	-12.4756	-10.3718	-37.5544	6.57754e-07	0.000277929	6.42392
ENSG00000261447	-12.628	-10.2957	-37.0965	6.95884e-07	0.00029054	6.39358
ENSG00000228510	-11.6335	-10.7929	-36.9856	7.05523e-07	0.000291099	6.38611
ENSG00000257058	-13.6343	-9.79247	-36.7368	7.27745e-07	0.000294209	6.36918
ENSG00000259394	-11.7875	-10.7159	-36.7138	7.29838e-07	0.000294209	6.36761
ENSG00000254398	-13.6711	-9.77407	-36.2591	7.7283e-07	0.000303069	6.33601
ENSG00000224967	14.4661	-9.37659	36.2477	7.73954e-07	0.000303069	6.3352
ENSG00000287020	-12.827	-10.1961	-36.2091	7.77743e-07	0.000303069	6.33249
MIR4668	-15.794	-8.71264	-36.059	7.92728e-07	0.000305514	6.32184
HSPA8P14	-11.9923	-10.6135	-35.8807	8.10984e-07	0.000309152	6.30908
RNU6-80P	-16.7199	-8.24967	-35.4074	8.61986e-07	0.000325061	6.27455
SNHG27	-10.5931	-11.3131	-34.5496	9.6474e-07	0.000356902	6.20951
ENSG00000262898	-11.7084	-10.7555	-34.5337	9.66774e-07	0.000356902	6.20828
LINC01068	13.8898	-9.66472	34.4258	9.80773e-07	0.000358299	6.19985
ENSG00000244619	-14.2368	-9.49126	-34.24	1.00544e-06	0.000362763	6.18523
ENSG00000279662	-11.8205	-10.6994	-34.1792	1.01368e-06	0.000362763	6.18041
KIF2B	11.2714	-10.9739	34.031	1.03411e-06	0.000366337	6.16858
ENSG00000273428	11.772	-10.7236	33.8176	1.0644e-06	0.000373297	6.15137
PDE6B	10.2651	-11.4771	33.6763	1.08508e-06	0.000376779	6.13985
ATP13A5	11.3167	-10.9513	33.0939	1.17553e-06	0.000404188	6.09135
ENSG00000274001	-14.1037	-9.55779	-32.5481	1.26878e-06	0.000429157	6.04433
LRRC7-AS1	11.4841	-10.8676	32.5267	1.27263e-06	0.000429157	6.04245
DSG3	-12.6657	-10.2768	-32.3491	1.30501e-06	0.000435885	6.0268
ENSG00000256943	-12.8942	-10.1625	-32.1367	1.34506e-06	0.000445026	6.00785
ENSG00000286950	-15.429	-8.89516	-32.0546	1.36095e-06	0.000446075	6.00046
ENSG00000286341	11.6554	-10.782	31.9566	1.3802e-06	0.000448194	5.99159
ENSG00000231858	-12.833	-10.1931	-31.883	1.39488e-06	0.000448806	5.9849
ENSG00000256108	-13.6465	-9.78637	-31.7469	1.42255e-06	0.000453547	5.97243
ITK	9.6623	-11.7785	31.56	1.46162e-06	0.000461807	5.95515
ENSG00000232884	-10.3281	-11.4456	-31.3986	1.4964e-06	0.000468574	5.94007
ZNF502	-10.7325	-11.2434	-31.2307	1.53369e-06	0.000476	5.92421
MIR664A	-13.1458	-10.0367	-30.8924	1.61227e-06	0.000491964	5.89177
SNORA36B	-13.0071	-10.1061	-30.8886	1.61318e-06	0.000491964	5.89141
ENSG00000230385	-12.4694	-10.3749	-30.6551	1.67032e-06	0.000504998	5.86861
ENSG00000279684	12.3212	-10.449	30.5301	1.70193e-06	0.000510157	5.85627
ENSG00000261346	13.7662	-9.72653	30.2441	1.77703e-06	0.000528153	5.82767
ENSG00000214248	12.1732	-10.5231	30.0778	1.82254e-06	0.000534529	5.8108
ENSG00000260647	12.8284	-10.1954	30.0548	1.82896e-06	0.000534529	5.80845
CCT6P2	-11.0658	-11.0767	-29.8706	1.88126e-06	0.000539936	5.78954
ENSG00000237643	13.0549	-10.0822	29.8658	1.88263e-06	0.000539936	5.78905
ENSG00000237529	-12.3619	-10.4287	-29.8116	1.89838e-06	0.000539936	5.78344
ENSG00000287322	-11.7041	-10.7576	-29.7753	1.90904e-06	0.000539936	5.77967
CD163	12.3286	-10.4453	28.8378	2.21071e-06	0.000620256	5.67931
COX17P1	14.2837	-9.46781	28.6052	2.29434e-06	0.00063861	5.65347
ENSG00000237210	13.1711	-10.0241	28.4511	2.35184e-06	0.000649459	5.63614
SPDYE21	13.2052	-10.007	28.1566	2.46678e-06	0.000670711	5.60252
ENSG00000286013	12.8113	-10.204	28.1162	2.48307e-06	0.000670711	5.59786
ENSG00000276863	-13.5642	-9.82755	-28.0658	2.50356e-06	0.000670711	5.59203
CLEC12B	11.5476	-10.8359	28.0583	2.50663e-06	0.000670711	5.59117
OR2L1P	-13.8724	-9.67344	-27.9922	2.53388e-06	0.000670711	5.58348
ENSG00000203258	12.7383	-10.2405	27.969	2.54354e-06	0.000670711	5.58078
FOXS1	-13.6448	-9.78723	-27.8726	2.58409e-06	0.000676318	5.56951
SPDEF	-12.6743	-10.2725	-27.5033	2.74702e-06	0.000713636	5.52564
LAD1	-11.2548	-10.9822	-27.4047	2.79261e-06	0.000714796	5.51375
TMSB4XP2	-15.4463	-8.88647	-27.3906	2.7992e-06	0.000714796	5.51204
ENSG00000274124	13.3628	-9.92825	27.362	2.81263e-06	0.000714796	5.50858
ENSG00000241473	12.5158	-10.3517	27.2763	2.85335e-06	0.000715779	5.49815
SNX9-AS1	-13.9047	-9.65728	-27.268	2.85732e-06	0.000715779	5.49714
LINC01081	11.9804	-10.6194	27.138	2.92061e-06	0.000726444	5.4812
HBB	14.7091	-9.25508	26.5627	3.22185e-06	0.00079573	5.40902
AFG3L2P1	-11.143	-11.0381	-26.4635	3.27759e-06	0.000803835	5.39628
LDHAL6B	-12.6859	-10.2667	-26.2911	3.37719e-06	0.000822511	5.37397
ENSG00000285758	11.1307	-11.0443	26.1689	3.45003e-06	0.000834454	5.35799
LY6G6C	13.154	-10.0326	25.4966	3.8868e-06	0.000933657	5.26771
ENSG00000224269	14.1758	-9.52172	25.4125	3.94606e-06	0.000941445	5.25612
RPL7P46	-12.0208	-10.5992	-25.3574	3.98546e-06	0.000944419	5.2485
GJB4	-12.3404	-10.4394	-25.2244	4.08257e-06	0.000960938	5.22998
YBX1P6	-12.5389	-10.3402	-25.1478	4.13988e-06	0.000965579	5.21923
TPMTP1	-12.5586	-10.3303	-25.1246	4.15735e-06	0.000965579	5.21597
CAPZA1P1	12.3187	-10.4503	25.0519	4.21287e-06	0.000972037	5.20571
MRLN	11.2819	-10.9687	24.9782	4.27012e-06	0.000978806	5.19524
ENSG00000250994	13.4403	-9.8895	24.9137	4.32092e-06	0.00098402	5.18605
RN7SKP151	14.3475	-9.43588	24.7132	4.48374e-06	0.00101378	5.15721
CEACAM5	-12.3126	-10.4533	-24.6824	4.50941e-06	0.00101378	5.15274
MIR941-1	-12.8163	-10.2015	-24.6343	4.5499e-06	0.00101637	5.14574
FAM96AP2	-13.0756	-10.0718	-24.5341	4.6356e-06	0.00102896	5.13109
RBMXL2	11.4584	-10.8804	24.3943	4.75838e-06	0.00104957	5.1105
ENSG00000277548	-12.5245	-10.3474	-24.3574	4.79146e-06	0.00105026	5.10503
ACTG1P14	-13.1092	-10.055	-24.259	4.88106e-06	0.00106325	5.09037
TRAV30	14.1412	-9.53903	24.1981	4.93754e-06	0.00106892	5.08125
LHFPL4	-10.3908	-11.4142	-24.1165	5.01443e-06	0.0010789	5.06897
MIR941-2	-13.187	-10.0161	-24.048	5.08012e-06	0.00108637	5.05861
RPL9P3	-13.0615	-10.0789	-23.7673	5.36052e-06	0.00113653	5.01561
ANO1	9.71342	-11.7529	23.74	5.38882e-06	0.00113653	5.01138
RNU6-112P	13.3293	-9.94498	23.7178	5.41188e-06	0.00113653	5.00795
LINC01633	-13.6522	-9.78355	-23.6798	5.45173e-06	0.00113808	5.00204
LINC01842	-12.923	-10.1481	-23.6342	5.50007e-06	0.00114138	4.99493
ENSG00000271367	-13.5428	-9.83823	-23.5701	5.56886e-06	0.00114818	4.9849
ENSG00000253558	11.4751	-10.8721	23.5429	5.59831e-06	0.00114818	4.98063
IRX4	11.0556	-11.0818	23.4981	5.6473e-06	0.00115149	4.97359
ENSG00000239674	14.2721	-9.47358	23.3815	5.77725e-06	0.00117118	4.95514
JPH4	10.8003	-10.465	23.27	5.905e-06	0.0011902	4.93735
OR2T12	10.3813	-11.419	23.1892	5.99967e-06	0.00120237	4.92438
RPL38P2	-13.5721	-9.82361	-22.9478	6.29382e-06	0.00125415	4.88516
ENSG00000276282	-13.4676	-9.87583	-22.8155	6.46237e-06	0.00128046	4.8634
ENSG00000254484	-13.3667	-9.92627	-22.7378	6.56404e-06	0.0012887	4.8505
ENSG00000188365	13.3762	-9.92153	22.7276	6.57744e-06	0.0012887	4.84882
GPR25	12.2857	-10.4668	22.6675	6.65751e-06	0.00129714	4.8388
MIR579	-13.7623	-9.72848	-22.5663	6.79519e-06	0.00131665	4.82182
ENSG00000256603	-11.3753	-10.922	-22.4334	6.98113e-06	0.00134525	4.79935
ENSG00000227486	9.32633	-11.9465	22.313	7.15499e-06	0.00137122	4.7788
FXYD3	-10.1465	-11.5364	-21.8196	7.92485e-06	0.0015105	4.69272
ENSG00000267543	-13.1663	-10.0265	-21.6269	8.25264e-06	0.00154175	4.65826
MS4A12	13.0353	-10.092	21.6213	8.26239e-06	0.00154175	4.65725
API5P2	-11.5213	-10.849	-21.6187	8.26687e-06	0.00154175	4.65679
ENSG00000257925	13.9268	-9.64626	21.5827	8.33018e-06	0.00154175	4.65028
SLC16A11	11.8642	-10.6775	21.5704	8.3518e-06	0.00154175	4.64807
ENSG00000274341	12.6568	-10.2812	21.57	8.35257e-06	0.00154175	4.64799
DUSP9	-11.1686	-11.0254	-21.4463	8.57491e-06	0.00157451	4.62552
BPIFB9P	-11.8748	-10.6723	-21.3709	8.71401e-06	0.00158692	4.61172
ENSG00000261430	-12.1993	-10.51	-21.3385	8.7745e-06	0.00158692	4.60578
MIR5693	15.0631	-9.07807	21.3366	8.77824e-06	0.00158692	4.60542
SETD4-AS1	13.6374	-9.79096	21.1675	9.10309e-06	0.00162929	4.57412
ENSG00000265222	-12.8593	-10.18	-21.1662	9.10556e-06	0.00162929	4.57389
RDM1P4	-14.0797	-9.5698	-21.102	9.23278e-06	0.00164367	4.5619
OR11H4	-10.8017	-11.2088	-20.7314	1.00109e-05	0.00177318	4.49159
KLHL38	11.4047	-10.9073	20.4648	1.06201e-05	0.00187164	4.43981
CPA2	12.4851	-10.3671	20.2431	1.11612e-05	0.00195718	4.39597
ENSG00000218416	11.6306	-10.7943	19.8829	1.2114e-05	0.00211369	4.32315
OR7H1P	13.3552	-9.93204	19.8377	1.22405e-05	0.00212519	4.31387
RNU6-757P	15.1357	-9.04177	19.7488	1.2494e-05	0.0021585	4.29552
RN7SKP64	13.0264	-10.0964	19.7067	1.26159e-05	0.00216889	4.28681
ENSG00000244630	-12.0908	-10.5643	-19.4814	1.32954e-05	0.0022665	4.23961
ENSG00000269275	13.2343	-9.99249	19.4757	1.33129e-05	0.0022665	4.23841
ENSG00000272189	-12.2951	-10.4621	-19.1665	1.43205e-05	0.00242626	4.1723
HLA-G	12.7251	-10.2471	18.8671	1.53859e-05	0.00259422	4.10676
SERPINH1P1	-14.3783	-9.42051	-18.4604	1.6992e-05	0.00285132	4.01525
ENSG00000287619	-12.4827	-10.3683	-18.3999	1.7248e-05	0.0028805	4.00138
RBP1	-2.33336	-1.91862	-18.2191	1.80409e-05	0.00299002	3.95959
ENSG00000284660	15.5849	-8.81718	18.2117	1.80743e-05	0.00299002	3.95787
ENSG00000286892	11.4683	-10.8755	17.8009	2.00527e-05	0.00330172	3.86055
ADD2	-9.00085	-12.1092	-17.7591	2.0268e-05	0.00332159	3.85049
ENSG00000286864	13.2047	-10.0073	17.7157	2.04949e-05	0.00334315	3.83998
ENSG00000286062	12.4991	-10.3601	17.573	2.12635e-05	0.00345246	3.80519
RPS3P6	12.0377	-10.5908	17.4664	2.18603e-05	0.00353301	3.77894
MYLK-AS2	11.9456	-10.6368	17.3752	2.2387e-05	0.00360154	3.75631
EXTL1	-11.7302	-10.7446	-17.335	2.2624e-05	0.00362305	3.74628
ENSG00000253121	13.273	-9.97314	17.1447	2.37886e-05	0.00379224	3.69836
GAPDHP38	12.7234	-10.2479	16.9462	2.5082e-05	0.00398032	3.64758
PSAPL1	-10.5556	-11.3318	-16.7833	2.62068e-05	0.00414009	3.60533
KCNH8	-10.9416	-11.1389	-16.5083	2.82498e-05	0.00444281	3.53264
UGT3A1	-10.355	-11.4321	-16.475	2.85104e-05	0.00446378	3.52372
LINC00052	12.7166	-10.2513	16.3257	2.97135e-05	0.00463147	3.48346
ENSG00000187185	-10.5936	-11.3128	-16.05	3.21014e-05	0.00498154	3.40781
DDX3ILA1	11.6498	-10.7848	15.934	3.31755e-05	0.00512555	3.37545
TRIM63	11.5265	-10.8464	15.6738	3.57481e-05	0.00549878	3.3017
RXFP1	10.3395	-11.4399	15.5119	3.74708e-05	0.00573859	3.25501
CASC18	12.0885	-10.5654	15.4866	3.77499e-05	0.0057562	3.24763
LINC02296	14.5433	-9.33799	15.4269	3.84167e-05	0.00583253	3.2302
ENSG00000285526	-10.9214	-11.149	-15.1998	4.1087e-05	0.00621105	3.16311
PACRG	-12.4074	-10.4059	-15.1192	4.20877e-05	0.00633501	3.139
LCE1F	14.5279	-9.34567	14.992	4.37295e-05	0.00651593	3.10058
ENSG00000258964	-13.0638	-10.0778	-14.9892	4.37667e-05	0.00651593	3.09972
MYT1	-11.4358	-10.8917	-14.9733	4.39774e-05	0.00651593	3.09489
RNA5SP264	14.6595	-9.27989	14.9692	4.40328e-05	0.00651593	3.09363
TAS2R43	-12.8265	-10.1964	-14.8842	4.51826e-05	0.00665798	3.06767
TMPRSS13	-10.2476	-11.4858	-14.6095	4.91569e-05	0.00721332	2.98244
ENSG00000255334	-13.5216	-9.84883	-14.5522	5.00388e-05	0.00731213	2.9644
MAGEA11	-2.00861	0.109527	-14.3326	5.36007e-05	0.00780012	2.89443
EMP1	-1.80091	3.92581	-14.2817	5.44682e-05	0.00786415	2.87804
CHST9	-9.78059	-11.7193	-14.2805	5.44892e-05	0.00786415	2.87765
ENSG00000253682	12.9428	-10.1383	14.0678	5.83132e-05	0.00838156	2.80824
ENSG00000260604	1.82679	1.09123	13.9773	6.00382e-05	0.00859428	2.77831
CHRM2	-8.35198	-12.4337	-13.8726	6.21118e-05	0.00885497	2.74338
ENSG00000288560	11.0323	-11.0935	13.8068	6.34601e-05	0.00901056	2.72125
ENSG00000226744	12.8379	-10.1907	13.7929	6.37478e-05	0.00901492	2.71658
ENSG00000251216	-10.8976	-11.1608	-13.7564	6.45154e-05	0.00908682	2.70423
ENSG00000245059	12.7884	-10.2154	13.702	6.56806e-05	0.00921394	2.68574
ANKRD1	1.48241	5.88841	13.5027	7.01694e-05	0.00976999	2.61728
ENSG00000278390	12.2086	-10.5053	13.4971	7.02994e-05	0.00976999	2.61536
MIR941-3	-13.715	-9.75212	-13.4894	7.04801e-05	0.00976999	2.61269
NPAP1P4	12.3172	-10.451	13.466	7.10339e-05	0.00980799	2.60457
HAS1	-11.2811	-10.9691	-13.4328	7.18303e-05	0.00987906	2.59298
SNORD88C	4.53641	-1.20798	13.3461	7.39593e-05	0.0101321	2.56261
PHACTR3	1.44695	1.29773	13.0267	8.24865e-05	0.0112564	2.44865
FRG2	-1.56785	3.92901	-12.7148	9.19919e-05	0.0125048	2.33404
SLAMF7	1.69599	0.398761	12.6782	9.31951e-05	0.0126195	2.32034
WNK2	-9.11876	-12.0503	-12.6574	9.38849e-05	0.012664	2.31256
MED4-AS1	-13.3319	-9.94368	-12.4426	0.000101396	0.0136247	2.23119
SNORA6	7.78194	-1.38249	12.4147	0.000102421	0.01371	2.22052
VDAC1P10	12.8645	-10.1774	12.2552	0.000108548	0.0144749	2.15884
ENSG00000273212	-11.4401	-10.8896	-12.0482	0.000117173	0.0155658	2.0774
RPLP0P2	1.36316	1.03955	12.0292	0.000118003	0.015617	2.06986
STX17	1.50951	0.173641	11.9302	0.000122459	0.0161457	2.03025
ENSG00000237868	-14.081	-9.56915	-11.9061	0.000123574	0.0162317	2.02055
ENSG00000249159	12.8086	-10.2053	11.4534	0.000147007	0.0192376	1.83399
MAGEB16	1.48945	1.32017	11.402	0.000149992	0.0195552	1.8123
ENSG00000267314	12.8231	-9.1981	11.266	0.000158259	0.0205566	1.75431
MMP3	1.11488	6.28723	10.9276	0.000181353	0.0234695	1.60646
SFRP1	-1.0958	4.5925	-10.7759	0.000193016	0.0248869	1.53854
ENSG00000267149	2.1227	-3.47922	10.6652	0.0002021	0.0259629	1.48831
LARGE2	-1.51123	-1.38458	-10.6499	0.000203401	0.0260346	1.48129
GJB2	-1.67213	3.89558	-10.6358	0.000204603	0.0260933	1.47485
IQCN	1.56205	-4.78822	10.5803	0.000209425	0.0266114	1.44936
LINC02015	11.6106	-10.8043	10.5026	0.00021641	0.0273844	1.41342
ZNF725P	-2.78486	-2.24785	-10.4954	0.00021707	0.0273844	1.41009
OR2B6	11.6078	-10.8057	10.4277	0.000223416	0.028084	1.37848
SPRR2A	1.28196	4.25693	10.3018	0.000235811	0.0295361	1.31918
NLRP10	1.28248	2.09494	10.2044	0.000245978	0.0307	1.27273
TMEM47	1.32269	0.350212	10.1912	0.000247396	0.0307675	1.2664
CLIC5	9.79513	-11.7121	10.0364	0.000264783	0.0328134	1.1915
CDH6	-1.75364	-0.592073	-9.99272	0.000269952	0.0333362	1.17015
CYB561D1	-1.1929	0.571255	-9.91202	0.000279831	0.034435	1.13042
NOS1	-1.38977	-0.483852	-9.80622	0.000293455	0.0359852	1.0778
ENSG00000256789	11.8177	-10.7008	9.76685	0.000298728	0.0365041	1.05806
ACKR2	-10.5137	-11.3528	-9.71316	0.000306104	0.0372756	1.03101
DEFB103A	3.57921	-0.20318	9.68706	0.000309769	0.0375914	1.01781
MTCO2P7	13.4013	-9.90901	9.66204	0.000313333	0.0378928	1.00511
DEFB103B	3.53315	-0.881044	9.60948	0.000320983	0.0386845	0.978321
RGS21	10.3434	-11.4379	9.56411	0.000327768	0.039367	0.955074
ENSG00000248268	1.16974	-0.275959	9.52437	0.000333853	0.0399609	0.934619
SNORD4B	4.31227	-2.88543	9.50763	0.000336457	0.0401356	0.925976
LAMTOR3P2	-11.8286	-10.6953	-9.50005	0.000337645	0.0401408	0.922053
RSL24D1P8	13.3791	-9.9201	9.46964	0.000342458	0.0405755	0.906299
SPINK1	1.33789	-0.631239	9.35491	0.000361386	0.042674	0.846363
ENSG00000260641	1.69162	-4.42772	9.3401	0.00036392	0.042829	0.83857
ARHGAP30	-1.11031	-0.640893	-9.22325	0.000384686	0.0451215	0.776634
C15orf62	-1.08645	2.13761	-9.1181	0.000404608	0.0473	0.720192
RN7SL4P	1.78246	0.316689	8.98157	0.000432366	0.0499353	0.6459
LINC02591	-12.9031	-10.1581	-8.9793	0.000432845	0.0499353	0.644658
